# Supplementary material for: 1-{(1Z)-1-[3-(2,4-Dichloro­phen­oxy)prop­oxy]-1-(2,4-difluoro­phen­yl)prop-1-en-2-yl}-1H-1,2,4-triazole
Source: Acta Crystallogr Sect E Struct Rep Online. 2012 May 19;68(Pt 6):o1780. doi: 10.1107/S1600536812017874 (PMC3379359; doi:10.1107/S1600536812017874)
Supplement: Supplementary file 1 [file e-68-o1780-sup1.cif]

##############################################################################
#                                                                            #
# This CIF contains the data in a paper accepted for publication in          #
# Acta Crystallographica Section E. It conforms to the requirements of       #
# Notes for Authors for Acta Crystallographica Section E, and has been       #
# peer reviewed under the auspices of the IUCr Commission on Journals.       #
#                                                                            #
# Full details of the Crystallographic Information File format               #
# are given in the paper "The Crystallographic Information File (CIF):       #
# a New Standard Archive File for Crystallography" by S. R. Hall, F. H.      #
# Allen and I. D. Brown [Acta Cryst. (1991), A47, 655-685].                  #
#                                                                            #
# The current version of the core CIF dictionary is obtainable from          #
# ftp://ftp.iucr.org/pub/cif_core.dic.                                       #
#                                                                            #
# Software is freely available for graphical display of the structure(s)     #
# in this CIF. For information consult the CIF software page                 #
# http://www.iucr.org/resources/cif/software.                                #
#                                                                            #
# This file may be used for bona fide research purposes within the           #
# scientific community so long as proper attribution is given to the journal # 
# article from which it was obtained.                                        #
#                                                                            #
##############################################################################
data_global
_audit_creation_method     'from SHELXL97 CIF and IUCr SHELXL97-template'
_journal_date_recd_electronic     2012-03-22
_journal_date_accepted     2012-04-21
_journal_name_full     'Acta Crystallographica, Section E'
_journal_year     2012
_journal_volume     68
_journal_issue      6
_journal_page_first     o1780
_journal_page_last     o1780
_journal_paper_category     QO
_journal_paper_doi     10.1107/S1600536812017874
_journal_coeditor_code     HB6698
_publ_contact_author_name     'Wen-ge, Yang'
_publ_contact_author_address
;
College of Life Science and Pharmaceutical Engineering
Nanjing University of Technology
Xinmofan Road No.5 Nanjing
Nanjing 210009
People's Republic of China
;
_publ_contact_author_email     chemywg@126.com
_publ_contact_author_fax     '86 025 58139393'
_publ_contact_author_phone     '86 025 58139393'
_publ_section_title
;\
1-{(1<i>Z</i>)-1-[3-(2,4-Dichlorophenoxy)propoxy]-1-(2,4-difluorophenyl)prop-1-\
en-2-yl}-1<i>H</i>-1,2,4-triazole
;
loop_
    _publ_author_name
    _publ_author_address
    'Yuan-yuan Luan'
;
College of Pharmaceutical Science,
Nanjing University of Technology,
Xinmofan Road No.5 Nanjing,
Nanjing 210009
People's Republic of China
;
    'Yong-hong Hu'
;
Jiangsu Engineering Technology Research Center of Polypeptide Pharmaceuticals,
College of Life Science and Pharmaceutical Engineering,
Nanjing University of Technology,
Xinmofan Road No.5 Nanjing,
Nanjing 210009
People's Republic of China
;
    'Song Guo'
;
College of Pharmaceutical Science,
Nanjing University of Technology,
Xinmofan Road No.5 Nanjing,
Nanjing 210009
People's Republic of China
;
    'Jing Zhu'
;
College of Pharmaceutical Science,
Nanjing University of Technology,
Xinmofan Road No.5 Nanjing,
Nanjing 210009
People's Republic of China
;
    'Wen-ge Yang'
;
Jiangsu Engineering Technology Research Center of Polypeptide Pharmaceuticals,
College of Life Science and Pharmaceutical Engineering,
Nanjing University of Technology,
Xinmofan Road No.5 Nanjing,
Nanjing 210009
People's Republic of China
;
data_I
_audit_creation_method     SHELXL-97
_chemical_name_systematic
;
1-{(1<i>Z</i>)-1-[3-(2,4-Dichlorophenoxy)propoxy]-1-(2,4-difluorophenyl)prop-
1-en-2-yl}-1<i>H</i>-1,2,4-triazole
;
_chemical_name_common     ?
_chemical_formula_moiety     'C20 H17 Cl2 F2 N3 O2'
_chemical_formula_sum     'C20 H17 Cl2 F2 N3 O2'
_chemical_formula_iupac     'C20 H17 Cl2 F2 N3 O2'
_chemical_formula_weight     440.27
_chemical_melting_point     ?
_symmetry_cell_setting     triclinic
_symmetry_space_group_name_H-M     'P -1'
_symmetry_space_group_name_Hall     '-P 1'
loop_
    _symmetry_equiv_pos_as_xyz
    'x, y, z'
    '-x, -y, -z'
_cell_length_a     7.4380(15)
_cell_length_b     8.7600(18)
_cell_length_c     15.892(3)
_cell_angle_alpha     89.48(3)
_cell_angle_beta     84.57(3)
_cell_angle_gamma     73.74(3)
_cell_volume     989.4(3)
_cell_formula_units_Z     2
_cell_measurement_reflns_used     25
_cell_measurement_theta_min     9
_cell_measurement_theta_max     13
_cell_measurement_temperature     293(2)
_exptl_crystal_description     block
_exptl_crystal_colour     colorness
_exptl_crystal_size_max     0.30
_exptl_crystal_size_mid     0.20
_exptl_crystal_size_min     0.10
_exptl_crystal_density_diffrn     1.478
_exptl_crystal_density_meas     ?
_exptl_crystal_density_method     'not measured'
_exptl_crystal_F_000     452
_exptl_absorpt_coefficient_mu     0.369
_exptl_absorpt_correction_type     psi-scan
_exptl_absorpt_process_details     ''(North <i>et al.</i>, 1968)'
_exptl_absorpt_correction_T_min     0.8975
_exptl_absorpt_correction_T_max     0.9641
_exptl_special_details
;
;
_diffrn_ambient_temperature     293(2)
_diffrn_radiation_type     MoK\a
_diffrn_radiation_wavelength     0.71073
_diffrn_radiation_source     'fine-focus sealed tube'
_diffrn_radiation_monochromator     graphite
_diffrn_measurement_device_type     'Enraf--Nonius CAD-4'
_diffrn_measurement_method     \w/2\q
_diffrn_detector_area_resol_mean     ?
_diffrn_reflns_number     3933
_diffrn_reflns_av_R_equivalents     0.0223
_diffrn_reflns_av_sigmaI/netI     0.0332
_diffrn_reflns_theta_min     1.29
_diffrn_reflns_theta_max     25.37
_diffrn_reflns_theta_full     25.37
_diffrn_measured_fraction_theta_max     1.000
_diffrn_measured_fraction_theta_full     1.000
_diffrn_reflns_limit_h_min     0
_diffrn_reflns_limit_h_max     8
_diffrn_reflns_limit_k_min     -10
_diffrn_reflns_limit_k_max     10
_diffrn_reflns_limit_l_min     -19
_diffrn_reflns_limit_l_max     19
_diffrn_standards_number     3
_diffrn_standards_interval_count     200
_diffrn_standards_interval_time     2
_diffrn_standards_decay_%     1
_refine_special_details
;
 Refinement of <i>F</i>^2^ against ALL reflections. The weighted <i>R</i>-factor
<i>wR</i> and goodness of fit <i>S</i> are based on <i>F</i>^2^, conventional
<i>R</i>-factors <i>R</i> are based on <i>F</i>, with <i>F</i> set to zero for
negative <i>F</i>^2^. The threshold expression of <i>F</i>^2^ >
\s(<i>F</i>^2^) is used only for calculating <i>R</i>-factors(gt) <i>etc</i>.
and is not relevant to the choice of reflections for refinement.
<i>R</i>-factors based on <i>F</i>^2^ are statistically about twice as large
as those based on <i>F</i>, and <i>R</i>- factors based on ALL data will be
even larger.
;
_reflns_number_total     3628
_reflns_number_gt     2564
_reflns_threshold_expression     I>2\s(I)
_refine_ls_structure_factor_coef     Fsqd
_refine_ls_matrix_type     full
_refine_ls_R_factor_all     0.0774
_refine_ls_R_factor_gt     0.0537
_refine_ls_wR_factor_gt     0.1425
_refine_ls_wR_factor_ref     0.1577
_refine_ls_goodness_of_fit_ref     1.010
_refine_ls_restrained_S_all     1.012
_refine_ls_number_reflns     3628
_refine_ls_number_parameters     262
_refine_ls_number_restraints     2
_refine_ls_hydrogen_treatment     constr
_refine_ls_weighting_scheme     calc
_refine_ls_weighting_details
                 'calc w=1/[\s^2^(Fo^2^)+(0.1000P)^2^] where P=(Fo^2^+2Fc^2^)/3'
_atom_sites_solution_hydrogens     geom
_atom_sites_solution_primary     direct
_atom_sites_solution_secondary     difmap
_refine_ls_shift/su_max     0.000
_refine_ls_shift/su_mean     0.000
_refine_diff_density_max     1.206
_refine_diff_density_min     -0.317
_refine_ls_extinction_method     none
_refine_ls_extinction_coef     ?
loop_
    _atom_type_symbol
    _atom_type_description
    _atom_type_scat_dispersion_real
    _atom_type_scat_dispersion_imag
    _atom_type_scat_source
    'C' 'C' 0.0033 0.0016
                         'International Tables Vol C Tables 4.2.6.8 and 6.1.1.4'
    'H' 'H' 0.0000 0.0000
                         'International Tables Vol C Tables 4.2.6.8 and 6.1.1.4'
    'N' 'N' 0.0061 0.0033
                         'International Tables Vol C Tables 4.2.6.8 and 6.1.1.4'
    'O' 'O' 0.0106 0.0060
                         'International Tables Vol C Tables 4.2.6.8 and 6.1.1.4'
    'F' 'F' 0.0171 0.0103
                         'International Tables Vol C Tables 4.2.6.8 and 6.1.1.4'
    'Cl' 'Cl' 0.1484 0.1585
                         'International Tables Vol C Tables 4.2.6.8 and 6.1.1.4'
_computing_data_collection     'CAD-4 EXPRESS (Enraf--Nonius, 1994)'
_computing_cell_refinement     'CAD-4 EXPRESS (Enraf--Nonius, 1994)'
_computing_data_reduction     'XCAD4 (Harms & Wocadlo, 1995)'
_computing_structure_solution     'SHELXS97 (Sheldrick, 2008)'
_computing_structure_refinement     'SHELXL97 (Sheldrick, 2008)'
_computing_molecular_graphics     'SHELXTL (Sheldrick, 2008)'
_computing_publication_material     'PLATON (Spek, 2009)'
loop_
    _atom_site_type_symbol
    _atom_site_label
    _atom_site_fract_x
    _atom_site_fract_y
    _atom_site_fract_z
    _atom_site_U_iso_or_equiv
    _atom_site_adp_type
    _atom_site_calc_flag
    _atom_site_refinement_flags
    _atom_site_occupancy
    _atom_site_symmetry_multiplicity
    _atom_site_disorder_assembly
    _atom_site_disorder_group
    Cl Cl1 0.48843(15) 0.85730(11) 0.59207(6) 0.0793(3) Uani d . 1 1 . .
    O O1 0.0231(3) 1.0877(2) 0.22722(12) 0.0563(6) Uani d . 1 1 . .
    F F1 0.0405(2) 0.8859(2) 0.07385(13) 0.0733(5) Uani d U 1 1 . .
    N N1 0.0846(4) 1.4711(3) 0.11743(16) 0.0601(7) Uani d . 1 1 . .
    C C1 -0.1446(4) 0.9223(3) 0.09377(16) 0.0430(6) Uani d U 1 1 . .
    Cl Cl2 0.39808(13) 0.30882(11) 0.71824(5) 0.0769(3) Uani d . 1 1 . .
    F F2 -0.5362(3) 0.7795(2) 0.05601(13) 0.0762(6) Uani d . 1 1 . .
    O O2 0.2476(3) 0.8160(2) 0.46936(12) 0.0567(5) Uani d . 1 1 . .
    C C2 -0.2436(4) 0.8278(3) 0.06304(18) 0.0494(7) Uani d . 1 1 . .
    H H2A -0.1844 0.7386 0.0291 0.059 Uiso calc R 1 1 . .
    N N2 0.1804(4) 1.4856(3) 0.24639(18) 0.0661(7) Uani d . 1 1 . .
    N N3 0.0067(3) 1.3826(2) 0.17311(13) 0.0412(5) Uani d . 1 1 . .
    C C3 -0.4343(4) 0.8715(3) 0.08482(18) 0.0502(7) Uani d U 1 1 . .
    C C4 -0.5252(4) 1.0021(4) 0.13428(18) 0.0536(7) Uani d U 1 1 . .
    H H4A -0.6547 1.0283 0.1479 0.064 Uiso calc R 1 1 . .
    C C5 -0.4209(4) 1.0939(3) 0.16344(18) 0.0491(7) Uani d . 1 1 . .
    H H5A -0.4813 1.1835 0.1969 0.059 Uiso calc R 1 1 . .
    C C6 -0.2260(3) 1.0556(3) 0.14398(15) 0.0391(6) Uani d . 1 1 . .
    C C7 -0.1090(4) 1.1539(3) 0.17330(15) 0.0403(6) Uani d . 1 1 . .
    C C8 -0.1167(3) 1.2983(3) 0.14444(15) 0.0388(6) Uani d . 1 1 . .
    C C9 -0.2440(4) 1.3857(3) 0.08190(18) 0.0517(7) Uani d . 1 1 . .
    H H9A -0.3213 1.3218 0.0657 0.078 Uiso calc R 1 1 . .
    H H9B -0.1700 1.4075 0.0329 0.078 Uiso calc R 1 1 . .
    H H9C -0.3226 1.4840 0.1069 0.078 Uiso calc R 1 1 . .
    C C10 0.1855(4) 1.5294(4) 0.1652(2) 0.0635(8) Uani d . 1 1 . .
    H H10A 0.2557 1.5965 0.1441 0.076 Uiso calc R 1 1 . .
    C C11 0.0658(4) 1.3936(3) 0.24882(19) 0.0541(7) Uani d . 1 1 . .
    H H11A 0.0312 1.3434 0.2970 0.065 Uiso calc R 1 1 . .
    C C12 0.0011(4) 0.9622(3) 0.28022(18) 0.0532(7) Uani d . 1 1 . .
    H H12A 0.0406 0.8621 0.2488 0.064 Uiso calc R 1 1 . .
    H H12B -0.1297 0.9811 0.3020 0.064 Uiso calc R 1 1 . .
    C C13 0.1210(4) 0.9566(3) 0.35150(17) 0.0516(7) Uani d . 1 1 . .
    H H13A 0.2475 0.9540 0.3288 0.062 Uiso calc R 1 1 . .
    H H13B 0.0706 1.0520 0.3865 0.062 Uiso calc R 1 1 . .
    C C14 0.1277(4) 0.8136(4) 0.40447(18) 0.0542(7) Uani d . 1 1 . .
    H H14A 0.0024 0.8167 0.4293 0.065 Uiso calc R 1 1 . .
    H H14B 0.1770 0.7173 0.3701 0.065 Uiso calc R 1 1 . .
    C C15 0.2795(4) 0.6921(3) 0.52364(16) 0.0463(6) Uani d . 1 1 . .
    C C16 0.3907(4) 0.7002(3) 0.58833(16) 0.0483(7) Uani d . 1 1 . .
    C C17 0.4295(4) 0.5822(3) 0.64753(16) 0.0536(7) Uani d . 1 1 . .
    H H17A 0.5028 0.5890 0.6909 0.064 Uiso calc R 1 1 . .
    C C18 0.3582(4) 0.4548(4) 0.64139(17) 0.0528(7) Uani d . 1 1 . .
    C C19 0.2511(4) 0.4420(4) 0.57782(19) 0.0593(8) Uani d . 1 1 . .
    H H19A 0.2043 0.3545 0.5744 0.071 Uiso calc R 1 1 . .
    C C20 0.2131(4) 0.5605(4) 0.51874(19) 0.0563(8) Uani d . 1 1 . .
    H H20A 0.1418 0.5514 0.4750 0.068 Uiso calc R 1 1 . .
loop_
    _atom_site_aniso_label
    _atom_site_aniso_U_11
    _atom_site_aniso_U_22
    _atom_site_aniso_U_33
    _atom_site_aniso_U_12
    _atom_site_aniso_U_13
    _atom_site_aniso_U_23
    Cl1 0.1089(7) 0.0746(6) 0.0782(6) -0.0529(5) -0.0461(5) 0.0141(4)
    O1 0.0545(12) 0.0545(11) 0.0728(13) -0.0284(10) -0.0339(10) 0.0327(10)
    F1 0.0522(10) 0.0749(12) 0.0908(13) -0.0154(9) -0.0029(9) -0.0087(10)
    N1 0.0683(17) 0.0634(16) 0.0633(16) -0.0394(14) -0.0173(13) 0.0194(12)
    C1 0.0434(12) 0.0415(14) 0.0459(14) -0.0140(11) -0.0079(11) 0.0103(11)
    Cl2 0.0869(6) 0.0753(6) 0.0652(5) -0.0163(5) -0.0137(4) 0.0343(4)
    F2 0.0778(13) 0.0781(12) 0.0946(14) -0.0494(11) -0.0350(11) 0.0096(10)
    O2 0.0700(13) 0.0610(12) 0.0528(11) -0.0325(11) -0.0326(10) 0.0198(9)
    C2 0.0566(18) 0.0445(15) 0.0531(16) -0.0213(13) -0.0140(13) 0.0054(12)
    N2 0.0677(17) 0.0615(16) 0.0811(19) -0.0301(14) -0.0314(14) 0.0039(14)
    N3 0.0425(12) 0.0370(11) 0.0479(12) -0.0154(9) -0.0102(10) 0.0041(9)
    C3 0.0591(18) 0.0484(15) 0.0554(16) -0.0294(14) -0.0247(14) 0.0148(13)
    C4 0.0390(15) 0.0676(19) 0.0604(17) -0.0222(14) -0.0149(13) 0.0189(15)
    C5 0.0455(16) 0.0507(15) 0.0533(16) -0.0151(13) -0.0114(12) 0.0080(13)
    C6 0.0379(14) 0.0400(14) 0.0435(13) -0.0149(11) -0.0134(11) 0.0133(11)
    C7 0.0399(14) 0.0448(14) 0.0393(13) -0.0144(11) -0.0117(11) 0.0072(11)
    C8 0.0400(14) 0.0402(13) 0.0404(13) -0.0158(11) -0.0115(11) 0.0051(11)
    C9 0.0614(18) 0.0445(15) 0.0576(16) -0.0222(13) -0.0270(14) 0.0173(13)
    C10 0.064(2) 0.0578(18) 0.081(2) -0.0335(16) -0.0185(17) 0.0128(16)
    C11 0.0612(19) 0.0527(16) 0.0555(16) -0.0227(14) -0.0211(14) 0.0025(13)
    C12 0.0614(18) 0.0523(16) 0.0539(16) -0.0245(14) -0.0218(14) 0.0183(13)
    C13 0.0611(18) 0.0471(15) 0.0523(16) -0.0202(14) -0.0196(14) 0.0103(13)
    C14 0.0608(18) 0.0605(17) 0.0523(16) -0.0283(15) -0.0276(14) 0.0165(14)
    C15 0.0486(16) 0.0548(16) 0.0406(14) -0.0205(13) -0.0126(12) 0.0134(12)
    C16 0.0521(17) 0.0511(16) 0.0442(15) -0.0157(13) -0.0128(12) 0.0018(12)
    C17 0.0573(18) 0.0642(18) 0.0418(15) -0.0174(15) -0.0177(13) 0.0059(13)
    C18 0.0496(16) 0.0602(18) 0.0456(15) -0.0105(14) -0.0060(13) 0.0161(13)
    C19 0.0620(19) 0.0601(18) 0.0656(19) -0.0311(15) -0.0139(15) 0.0197(15)
    C20 0.0600(19) 0.0647(18) 0.0551(17) -0.0302(15) -0.0230(14) 0.0168(14)
_geom_special_details
;
All e.s.d.'s (except the e.s.d. in the dihedral angle between two l.s. planes)
are estimated using the full covariance matrix. The cell e.s.d.'s are taken
into account individually in the estimation of e.s.d.'s in distances, angles
and torsion angles; correlations between e.s.d.'s in cell parameters are only
used when they are defined by crystal symmetry. An approximate (isotropic)
treatment of cell e.s.d.'s is used for estimating e.s.d.'s involving l.s.
planes.
;
loop_
    _geom_bond_atom_site_label_1
    _geom_bond_atom_site_label_2
    _geom_bond_site_symmetry_2
    _geom_bond_distance
    _geom_bond_publ_flag
    Cl1 C16 . 1.730(3) ?
    O1 C7 . 1.367(3) ?
    O1 C12 . 1.416(3) ?
    F1 C1 . 1.331(3) ?
    N1 C10 . 1.315(4) ?
    N1 N3 . 1.365(3) ?
    C1 C2 . 1.372(4) ?
    C1 C6 . 1.377(4) ?
    Cl2 C18 . 1.744(3) ?
    F2 C3 . 1.359(3) ?
    O2 C15 . 1.362(3) ?
    O2 C14 . 1.430(3) ?
    C2 C3 . 1.372(4) ?
    C2 H2A . 0.9300 ?
    N2 C11 . 1.325(4) ?
    N2 C10 . 1.343(4) ?
    N3 C11 . 1.333(3) ?
    N3 C8 . 1.435(3) ?
    C3 C4 . 1.366(4) ?
    C4 C5 . 1.373(4) ?
    C4 H4A . 0.9300 ?
    C5 C6 . 1.398(4) ?
    C5 H5A . 0.9300 ?
    C6 C7 . 1.490(3) ?
    C7 C8 . 1.329(3) ?
    C8 C9 . 1.493(3) ?
    C9 H9A . 0.9600 ?
    C9 H9B . 0.9600 ?
    C9 H9C . 0.9600 ?
    C10 H10A . 0.9300 ?
    C11 H11A . 0.9300 ?
    C12 C13 . 1.499(4) ?
    C12 H12A . 0.9700 ?
    C12 H12B . 0.9700 ?
    C13 C14 . 1.495(4) ?
    C13 H13A . 0.9700 ?
    C13 H13B . 0.9700 ?
    C14 H14A . 0.9700 ?
    C14 H14B . 0.9700 ?
    C15 C20 . 1.381(4) ?
    C15 C16 . 1.394(4) ?
    C16 C17 . 1.380(4) ?
    C17 C18 . 1.371(4) ?
    C17 H17A . 0.9300 ?
    C18 C19 . 1.368(4) ?
    C19 C20 . 1.380(4) ?
    C19 H19A . 0.9300 ?
    C20 H20A . 0.9300 ?
loop_
    _geom_angle_atom_site_label_1
    _geom_angle_atom_site_label_2
    _geom_angle_atom_site_label_3
    _geom_angle_site_symmetry_1
    _geom_angle_site_symmetry_3
    _geom_angle
    _geom_angle_publ_flag
    C7 O1 C12 . . 120.2(2) ?
    C10 N1 N3 . . 102.4(2) ?
    F1 C1 C2 . . 119.0(3) ?
    F1 C1 C6 . . 117.2(2) ?
    C2 C1 C6 . . 123.8(3) ?
    C15 O2 C14 . . 117.3(2) ?
    C1 C2 C3 . . 116.7(3) ?
    C1 C2 H2A . . 121.7 ?
    C3 C2 H2A . . 121.7 ?
    C11 N2 C10 . . 102.3(3) ?
    C11 N3 N1 . . 108.8(2) ?
    C11 N3 C8 . . 131.6(2) ?
    N1 N3 C8 . . 119.6(2) ?
    F2 C3 C4 . . 118.9(3) ?
    F2 C3 C2 . . 118.1(3) ?
    C4 C3 C2 . . 123.0(3) ?
    C3 C4 C5 . . 118.5(3) ?
    C3 C4 H4A . . 120.8 ?
    C5 C4 H4A . . 120.8 ?
    C4 C5 C6 . . 121.5(3) ?
    C4 C5 H5A . . 119.3 ?
    C6 C5 H5A . . 119.3 ?
    C1 C6 C5 . . 116.6(2) ?
    C1 C6 C7 . . 120.4(2) ?
    C5 C6 C7 . . 122.9(2) ?
    C8 C7 O1 . . 118.3(2) ?
    C8 C7 C6 . . 123.1(2) ?
    O1 C7 C6 . . 118.4(2) ?
    C7 C8 N3 . . 119.7(2) ?
    C7 C8 C9 . . 125.8(2) ?
    N3 C8 C9 . . 114.4(2) ?
    C8 C9 H9A . . 109.5 ?
    C8 C9 H9B . . 109.5 ?
    H9A C9 H9B . . 109.5 ?
    C8 C9 H9C . . 109.5 ?
    H9A C9 H9C . . 109.5 ?
    H9B C9 H9C . . 109.5 ?
    N1 C10 N2 . . 115.5(3) ?
    N1 C10 H10A . . 122.2 ?
    N2 C10 H10A . . 122.2 ?
    N2 C11 N3 . . 111.0(3) ?
    N2 C11 H11A . . 124.5 ?
    N3 C11 H11A . . 124.5 ?
    O1 C12 C13 . . 107.3(2) ?
    O1 C12 H12A . . 110.3 ?
    C13 C12 H12A . . 110.3 ?
    O1 C12 H12B . . 110.3 ?
    C13 C12 H12B . . 110.3 ?
    H12A C12 H12B . . 108.5 ?
    C14 C13 C12 . . 111.2(2) ?
    C14 C13 H13A . . 109.4 ?
    C12 C13 H13A . . 109.4 ?
    C14 C13 H13B . . 109.4 ?
    C12 C13 H13B . . 109.4 ?
    H13A C13 H13B . . 108.0 ?
    O2 C14 C13 . . 107.4(2) ?
    O2 C14 H14A . . 110.2 ?
    C13 C14 H14A . . 110.2 ?
    O2 C14 H14B . . 110.2 ?
    C13 C14 H14B . . 110.2 ?
    H14A C14 H14B . . 108.5 ?
    O2 C15 C20 . . 125.4(2) ?
    O2 C15 C16 . . 116.3(2) ?
    C20 C15 C16 . . 118.3(2) ?
    C17 C16 C15 . . 121.0(3) ?
    C17 C16 Cl1 . . 119.6(2) ?
    C15 C16 Cl1 . . 119.3(2) ?
    C18 C17 C16 . . 118.9(3) ?
    C18 C17 H17A . . 120.5 ?
    C16 C17 H17A . . 120.5 ?
    C19 C18 C17 . . 121.5(3) ?
    C19 C18 Cl2 . . 119.1(2) ?
    C17 C18 Cl2 . . 119.4(2) ?
    C18 C19 C20 . . 119.3(3) ?
    C18 C19 H19A . . 120.4 ?
    C20 C19 H19A . . 120.4 ?
    C19 C20 C15 . . 121.0(3) ?
    C19 C20 H20A . . 119.5 ?
    C15 C20 H20A . . 119.5 ?
loop_
    _geom_torsion_atom_site_label_1
    _geom_torsion_atom_site_label_2
    _geom_torsion_atom_site_label_3
    _geom_torsion_atom_site_label_4
    _geom_torsion_site_symmetry_1
    _geom_torsion_site_symmetry_2
    _geom_torsion_site_symmetry_3
    _geom_torsion_site_symmetry_4
    _geom_torsion
    _geom_torsion_publ_flag
    F1 C1 C2 C3 . . . . -179.4(2) ?
    C6 C1 C2 C3 . . . . -0.1(4) ?
    C10 N1 N3 C11 . . . . -0.2(3) ?
    C10 N1 N3 C8 . . . . 179.8(2) ?
    C1 C2 C3 F2 . . . . -179.4(2) ?
    C1 C2 C3 C4 . . . . 0.2(4) ?
    F2 C3 C4 C5 . . . . 179.7(2) ?
    C2 C3 C4 C5 . . . . 0.0(4) ?
    C3 C4 C5 C6 . . . . -0.4(4) ?
    F1 C1 C6 C5 . . . . 179.1(2) ?
    C2 C1 C6 C5 . . . . -0.2(4) ?
    F1 C1 C6 C7 . . . . 0.6(3) ?
    C2 C1 C6 C7 . . . . -178.7(2) ?
    C4 C5 C6 C1 . . . . 0.5(4) ?
    C4 C5 C6 C7 . . . . 178.9(2) ?
    C12 O1 C7 C8 . . . . 159.7(3) ?
    C12 O1 C7 C6 . . . . -25.5(4) ?
    C1 C6 C7 C8 . . . . 109.1(3) ?
    C5 C6 C7 C8 . . . . -69.4(4) ?
    C1 C6 C7 O1 . . . . -65.5(3) ?
    C5 C6 C7 O1 . . . . 116.1(3) ?
    O1 C7 C8 N3 . . . . -2.7(4) ?
    C6 C7 C8 N3 . . . . -177.2(2) ?
    O1 C7 C8 C9 . . . . 176.6(2) ?
    C6 C7 C8 C9 . . . . 2.0(4) ?
    C11 N3 C8 C7 . . . . -38.8(4) ?
    N1 N3 C8 C7 . . . . 141.2(3) ?
    C11 N3 C8 C9 . . . . 141.9(3) ?
    N1 N3 C8 C9 . . . . -38.1(3) ?
    N3 N1 C10 N2 . . . . 0.4(4) ?
    C11 N2 C10 N1 . . . . -0.4(4) ?
    C10 N2 C11 N3 . . . . 0.3(3) ?
    N1 N3 C11 N2 . . . . -0.1(3) ?
    C8 N3 C11 N2 . . . . 179.9(2) ?
    C7 O1 C12 C13 . . . . -159.4(2) ?
    O1 C12 C13 C14 . . . . -172.2(2) ?
    C15 O2 C14 C13 . . . . -177.7(2) ?
    C12 C13 C14 O2 . . . . 178.8(3) ?
    C14 O2 C15 C20 . . . . 3.4(4) ?
    C14 O2 C15 C16 . . . . -177.6(3) ?
    O2 C15 C16 C17 . . . . 179.1(2) ?
    C20 C15 C16 C17 . . . . -1.8(4) ?
    O2 C15 C16 Cl1 . . . . -3.3(4) ?
    C20 C15 C16 Cl1 . . . . 175.8(2) ?
    C15 C16 C17 C18 . . . . 0.7(4) ?
    Cl1 C16 C17 C18 . . . . -177.0(2) ?
    C16 C17 C18 C19 . . . . 0.4(5) ?
    C16 C17 C18 Cl2 . . . . -177.4(2) ?
    C17 C18 C19 C20 . . . . -0.3(5) ?
    Cl2 C18 C19 C20 . . . . 177.5(2) ?
    C18 C19 C20 C15 . . . . -0.9(5) ?
    O2 C15 C20 C19 . . . . -179.0(3) ?
    C16 C15 C20 C19 . . . . 1.9(5) ?
loop_
    _geom_hbond_atom_site_label_D
    _geom_hbond_atom_site_label_H
    _geom_hbond_atom_site_label_A
    _geom_hbond_site_symmetry_A
    _geom_hbond_distance_DH
    _geom_hbond_distance_HA
    _geom_hbond_distance_DA
    _geom_hbond_angle_DHA
    _geom_hbond_publ_flag
    C4 H4A O1 1_455 0.93 2.52 3.421(4) 163 yes
    C17 H17A N2 2_676 0.93 2.56 3.400(4) 151 yes
