# Supplementary material for: 1-{(1Z)-1-[3-(2,4-Dichloro­phen­oxy)prop­oxy]-1-(2,4-difluoro­phen­yl)prop-1-en-2-yl}-1H-1,2,4-triazole
Source: Acta Crystallogr Sect E Struct Rep Online. 2012 May 19;68(Pt 6):o1780. doi: 10.1107/S1600536812017874 (PMC3379359; doi:10.1107/S1600536812017874)
Supplement: Supplementary file 2 [file e-68-o1780-Isup2.hkl]

# 
# h,k,l, Fc-squared, Fo-squared, sigma(Fo-squared) and status flag 
# 
data_I
_shelx_title ' X in P-1' 
_shelx_refln_list_code          4 
_shelx_F_calc_maximum      149.85 
_exptl_crystal_F_000       452.00 
_reflns_d_resolution_high  0.8293 
 
loop_ 
 _symmetry_equiv_pos_as_xyz 
 'x, y, z' 
 '-x, -y, -z' 
 
_cell_length_a     7.4380 
_cell_length_b     8.7600 
_cell_length_c    15.8920 
_cell_angle_alpha  89.480 
_cell_angle_beta   84.570 
_cell_angle_gamma  73.740 
 
_shelx_F_squared_multiplier     1.000 
 
loop_ 
 _refln_index_h 
 _refln_index_k 
 _refln_index_l 
 _refln_F_squared_calc 
 _refln_F_squared_meas 
 _refln_F_squared_sigma 
 _refln_observed_status 
   1   0   0       30.21       30.16      1.94 o 
   2   0   0     2187.55     2310.63     12.36 o 
   3   0   0      628.83      749.32      9.92 o 
   4   0   0      384.84      377.73      8.43 o 
   5   0   0      128.63      110.70      5.65 o 
   6   0   0       47.87       36.98      4.48 o 
   7   0   0        8.87        8.85      3.85 o 
   8   0   0       50.25       35.38      5.37 o 
  -8   1   0       16.43       15.32      4.67 o 
  -7   1   0       20.34       22.42      5.16 o 
  -6   1   0      145.12      169.71      7.62 o 
  -5   1   0      200.94      217.89      7.55 o 
  -4   1   0      235.88      238.52      6.71 o 
  -3   1   0       39.94       53.82      2.93 o 
  -2   1   0      920.10      966.12      8.76 o 
  -1   1   0     1216.62     1511.56      8.84 o 
   0   1   0      146.36      134.47      5.45 o 
   1   1   0     1156.61     1099.19      6.60 o 
   2   1   0     6757.13     6253.32     82.16 o 
   3   1   0      199.94      243.54      4.75 o 
   4   1   0      241.46      213.04      5.78 o 
   5   1   0        4.01        9.26      2.26 o 
   6   1   0       37.09       28.99      3.73 o 
   7   1   0        8.25        7.28      3.57 o 
   8   1   0        0.45        0.59      3.48 o 
  -7   2   0        2.51        3.40      3.20 o 
  -6   2   0        5.97        5.55      2.84 o 
  -5   2   0        0.01        3.00      2.86 o 
  -4   2   0        0.26        1.35      1.95 o 
  -3   2   0      653.51      578.46      9.11 o 
  -2   2   0       38.09       50.59      3.10 o 
  -1   2   0     1316.44     1483.10     10.45 o 
   0   2   0      629.49      499.95      9.70 o 
   1   2   0     4661.02     5160.93     70.95 o 
   2   2   0       20.49       21.99      2.92 o 
   3   2   0      868.88      899.31      9.26 o 
   4   2   0      206.25      172.67      5.42 o 
   5   2   0      262.68      264.98      7.48 o 
   6   2   0      127.09      126.66      5.76 o 
   7   2   0       22.36       19.06      4.78 o 
   8   2   0       26.84       29.35      4.82 o 
  -7   3   0       13.49        7.76      5.34 o 
  -6   3   0       17.05       19.39      4.66 o 
  -5   3   0        2.42        5.46      3.37 o 
  -4   3   0        0.75        3.43      2.62 o 
  -3   3   0      520.02      530.86      9.75 o 
  -2   3   0       81.24       83.09      3.67 o 
  -1   3   0        7.57        5.50      1.27 o 
   0   3   0      798.16      829.60      7.92 o 
   1   3   0        7.27        9.58      1.64 o 
   2   3   0       84.18       87.54      3.40 o 
   3   3   0      779.67      849.16      9.60 o 
   4   3   0     1005.30     1073.82     12.10 o 
   5   3   0      219.93      224.70      6.95 o 
   6   3   0       22.48       24.78      4.00 o 
   7   3   0       18.16       25.47      4.22 o 
   8   3   0        2.76        0.29      4.57 o 
  -6   4   0        2.20        3.38      4.08 o 
  -5   4   0        7.82       10.07      3.85 o 
  -4   4   0      281.42      259.33      9.58 o 
  -3   4   0        2.18        0.73      2.48 o 
  -2   4   0      513.16      432.44      8.97 o 
  -1   4   0       14.41       15.91      2.51 o 
   0   4   0      545.18      554.34     24.41 o 
   1   4   0       43.39       40.04      2.82 o 
   2   4   0      599.50      598.16      8.33 o 
   3   4   0      611.78      693.66      9.46 o 
   4   4   0        2.97        3.55      3.98 o 
   5   4   0        1.93        5.62      2.06 o 
   6   4   0       16.02       19.66      3.70 o 
   7   4   0       80.10       89.43      6.25 o 
   8   4   0       10.47        7.22      4.92 o 
  -6   5   0        0.03        0.64      4.09 o 
  -5   5   0       40.70       45.71      6.05 o 
  -4   5   0      311.90      324.96     11.06 o 
  -3   5   0        3.26        3.41      3.24 o 
  -2   5   0        0.03        4.51      2.46 o 
  -1   5   0       10.17        4.34      2.32 o 
   0   5   0      253.84      198.17      4.81 o 
   1   5   0        0.18        0.12      1.91 o 
   2   5   0      253.62      191.99      5.74 o 
   3   5   0      121.53      141.34      5.41 o 
   4   5   0       34.97       45.59      3.95 o 
   5   5   0       60.28       62.13      4.69 o 
   6   5   0        9.34       13.68      3.71 o 
   7   5   0        4.30        3.41      3.61 o 
   8   5   0        7.86        2.92      4.44 o 
  -5   6   0        8.37        4.38      5.06 o 
  -4   6   0        3.42        1.68      4.21 o 
  -3   6   0        6.42        6.71      3.53 o 
  -2   6   0       15.12       12.76      3.06 o 
  -1   6   0      221.41      182.00      7.03 o 
   0   6   0       62.43       57.02      5.53 o 
   1   6   0        4.85        6.45      2.07 o 
   2   6   0      185.46      185.39      6.52 o 
   3   6   0      160.95      167.78      6.46 o 
   4   6   0       96.28      102.61      5.30 o 
   5   6   0       49.88       45.09      4.75 o 
   6   6   0        1.75        7.04      3.69 o 
   7   6   0       89.40       89.62      6.91 o 
   8   6   0        0.24        2.03      4.27 o 
  -4   7   0        8.83        8.31      4.73 o 
  -3   7   0        0.44        0.56      3.55 o 
  -2   7   0       28.36       24.62      4.44 o 
  -1   7   0      156.05      117.04      6.94 o 
   0   7   0       81.43       74.23      4.01 o 
   1   7   0      218.77      218.76      6.73 o 
   2   7   0      394.69      398.32     10.15 o 
   3   7   0       82.69       68.83      5.09 o 
   4   7   0        8.32        8.24      3.26 o 
   5   7   0      132.78      128.45      7.01 o 
   6   7   0       44.69       47.30      5.54 o 
   7   7   0       11.27       16.22      4.44 o 
   8   7   0       12.36       15.56      4.82 o 
  -3   8   0        1.33        6.14      3.87 o 
  -2   8   0       12.99       16.37      4.09 o 
  -1   8   0       10.60        6.95      3.89 o 
   0   8   0       61.64       55.96      4.12 o 
   1   8   0       25.31       26.61      3.98 o 
   2   8   0      444.33      498.06     12.70 o 
   3   8   0        0.17        0.74      2.76 o 
   4   8   0      141.51      160.10      7.80 o 
   5   8   0       52.17       59.01      5.66 o 
   6   8   0       39.17       35.84      5.47 o 
   7   8   0       42.20       39.16      6.37 o 
  -2   9   0        0.24        4.95      3.52 o 
  -1   9   0       24.35       17.81      4.60 o 
   0   9   0       23.21       15.44      3.20 o 
   1   9   0       85.76       65.40      6.12 o 
   2   9   0       26.19       31.94      4.93 o 
   3   9   0        2.16        1.14      3.89 o 
   4   9   0        1.79        1.17      3.65 o 
   5   9   0        0.53        3.96      3.96 o 
   6   9   0        6.95        5.92      4.70 o 
   0  10   0        6.77        2.00      3.29 o 
   1  10   0        0.20        0.00      3.56 o 
   2  10   0       16.48       16.29      5.09 o 
   3  10   0       49.03       61.74      6.55 o 
   4  10   0        1.23        5.76      3.68 o 
   5  10   0       23.39       32.31      5.66 o 
  -5 -10   1        3.13        4.40      4.40 o 
  -4 -10   1       33.02       33.22      5.73 o 
  -3 -10   1       78.82       73.07      7.25 o 
  -2 -10   1       25.12       25.57      5.30 o 
  -1 -10   1        5.81        6.47      4.13 o 
   0 -10   1        2.84        1.59      3.30 o 
  -6  -9   1       12.16        9.31      4.12 o 
  -5  -9   1       56.85       55.16      5.73 o 
  -4  -9   1        5.07        7.02      3.72 o 
  -3  -9   1      185.01      196.32      9.21 o 
  -2  -9   1       95.82       87.60      6.65 o 
  -1  -9   1        9.05        4.53      4.03 o 
   0  -9   1        0.84        0.15      2.81 o 
   1  -9   1       49.03       40.56      6.67 o 
   2  -9   1        2.87        8.30      3.69 o 
  -7  -8   1       21.77       23.77      5.06 o 
  -6  -8   1        0.36        1.88      4.11 o 
  -5  -8   1       26.10       28.38      5.01 o 
  -4  -8   1       23.82       29.71      4.25 o 
  -3  -8   1        0.10        4.84      2.94 o 
  -2  -8   1        0.06        3.71      3.71 o 
  -1  -8   1        3.31        6.60      3.20 o 
   0  -8   1      140.81      147.25      5.85 o 
   1  -8   1       35.25       28.64      5.38 o 
   2  -8   1        7.46        7.24      4.20 o 
   3  -8   1        2.08        5.33      4.22 o 
  -8  -7   1       23.13       29.91      5.41 o 
  -7  -7   1        8.86        4.41      4.83 o 
  -6  -7   1        5.70        6.54      2.04 o 
  -5  -7   1      287.88      277.24      9.82 o 
  -4  -7   1      185.13      200.62      8.07 o 
  -3  -7   1       51.42       61.32      4.82 o 
  -2  -7   1      167.28      176.09      7.12 o 
  -1  -7   1       41.90       43.02      4.32 o 
   0  -7   1      697.98      688.04     29.13 o 
   1  -7   1      305.92      340.23     11.06 o 
   2  -7   1        5.90        3.53      4.01 o 
   3  -7   1        0.03        6.87      3.34 o 
   4  -7   1        0.45        0.63      3.83 o 
  -8  -6   1       72.56       80.89      6.51 o 
  -7  -6   1        0.38        2.37      3.75 o 
  -6  -6   1      140.12      140.25      7.15 o 
  -5  -6   1      415.53      378.62     10.52 o 
  -4  -6   1      449.23      449.62     10.30 o 
  -3  -6   1       63.77       64.12      4.38 o 
  -2  -6   1      293.18      262.39      7.52 o 
  -1  -6   1        3.25        2.06      1.65 o 
   0  -6   1       66.25       54.99      4.62 o 
   1  -6   1       11.22       12.80      3.31 o 
   2  -6   1        0.69        0.66      2.57 o 
   3  -6   1      161.15      172.18      7.94 o 
   4  -6   1       72.45       78.12      7.04 o 
   5  -6   1        4.07        6.32      4.14 o 
  -8  -5   1       17.72       18.56      4.06 o 
  -7  -5   1       52.52       56.80      5.63 o 
  -6  -5   1      198.10      178.72      8.13 o 
  -5  -5   1      170.78      168.52      6.79 o 
  -4  -5   1       72.97       54.77      3.74 o 
  -3  -5   1      341.51      311.95      7.85 o 
  -2  -5   1     1445.41     1482.31     14.31 o 
  -1  -5   1       92.24      106.15      4.03 o 
   0  -5   1      160.20      140.41      5.13 o 
   1  -5   1      918.78     1017.16     14.01 o 
   2  -5   1      237.09      246.81      8.01 o 
   3  -5   1       11.76       10.18      3.57 o 
   4  -5   1       91.15      108.45      6.83 o 
   5  -5   1        2.26        2.59      3.76 o 
   6  -5   1        2.41        5.67      3.26 o 
  -8  -4   1       35.60       32.04      5.35 o 
  -7  -4   1       97.97       95.78      6.49 o 
  -6  -4   1        5.47       12.24      3.29 o 
  -5  -4   1       29.78       27.38      3.39 o 
  -4  -4   1       33.63       37.90      3.35 o 
  -3  -4   1      511.64      482.41      7.98 o 
  -2  -4   1       43.60       43.40      2.89 o 
  -1  -4   1        2.81        5.83      1.57 o 
   0  -4   1      141.47      122.24      4.81 o 
   1  -4   1      981.02      953.23     11.62 o 
   2  -4   1      123.98      135.60      5.46 o 
   3  -4   1      101.48       94.96      5.20 o 
   4  -4   1      401.74      400.02     10.89 o 
   5  -4   1       95.31       93.94      6.97 o 
   6  -4   1       23.54       23.13      4.48 o 
   7  -4   1        3.92        4.43      3.49 o 
  -8  -3   1        3.57        1.52      4.23 o 
  -7  -3   1       31.83       26.62      4.66 o 
  -6  -3   1       23.35       17.35      3.53 o 
  -5  -3   1       85.83      111.39      5.32 o 
  -4  -3   1     2291.35     2411.73     18.37 o 
  -3  -3   1     1657.05     1582.20     13.23 o 
  -2  -3   1      311.89      316.25      4.74 o 
  -1  -3   1     1008.79      886.72      8.35 o 
   0  -3   1     1414.05     1388.10     30.63 o 
   1  -3   1       49.56       41.49      1.95 o 
   2  -3   1      242.02      231.84      5.94 o 
   3  -3   1       85.67      107.31      4.66 o 
   4  -3   1        1.61        5.51      2.26 o 
   5  -3   1        7.92        2.71      3.12 o 
   6  -3   1        0.02        1.61      3.20 o 
   7  -3   1        2.59        2.42      3.47 o 
  -8  -2   1        7.58       12.57      4.63 o 
  -7  -2   1        0.77        3.49      3.49 o 
  -6  -2   1       57.86       64.19      5.05 o 
  -5  -2   1       15.72       11.28      2.96 o 
  -4  -2   1       19.85       21.02      2.40 o 
  -3  -2   1     1316.86     1426.62     11.88 o 
  -2  -2   1       64.42       68.34      2.96 o 
  -1  -2   1     2031.39     2123.07     11.11 o 
   0  -2   1      168.62      172.53      2.58 o 
   1  -2   1     1620.65     1665.53     11.27 o 
   2  -2   1      110.29       99.78      3.62 o 
   3  -2   1      894.72      850.92     10.65 o 
   4  -2   1       58.62       49.79      3.70 o 
   5  -2   1        1.90        4.98      2.54 o 
   6  -2   1       39.15       38.12      4.17 o 
   7  -2   1       16.62       18.93      4.41 o 
  -8  -1   1        1.19        1.88      4.20 o 
  -7  -1   1        3.37        4.87      3.41 o 
  -6  -1   1        1.21        7.00      2.80 o 
  -5  -1   1       14.97       11.38      2.40 o 
  -4  -1   1      591.68      641.56      9.22 o 
  -3  -1   1      621.85      617.88      6.50 o 
  -2  -1   1      428.24      480.35      5.75 o 
  -1  -1   1      769.93      789.55      7.35 o 
   0  -1   1     1547.72     1578.73     61.50 o 
   1  -1   1     1011.04     1036.80      7.59 o 
   2  -1   1     1580.04     1917.30     12.33 o 
   3  -1   1      355.84      430.69      6.96 o 
   4  -1   1        0.62        4.83      2.04 o 
   5  -1   1        1.00        2.85      2.03 o 
   6  -1   1       13.18       13.07      3.42 o 
   7  -1   1        1.94        5.05      3.34 o 
   8  -1   1        0.62        3.89      3.89 o 
  -8   0   1        2.21        3.94      4.22 o 
  -7   0   1      170.07      180.25      8.90 o 
  -6   0   1        7.33       10.44      3.23 o 
  -5   0   1       31.59       26.93      3.59 o 
  -4   0   1      416.02      424.13      7.97 o 
  -3   0   1       90.27       91.75      4.65 o 
  -2   0   1     8440.27     7572.72     98.81 o 
  -1   0   1      117.78      135.83      4.44 o 
   0   0   1       17.60       17.29      0.52 o 
   1   0   1     5226.03     4887.61     56.98 o 
   2   0   1     1878.00     2029.11     11.59 o 
   3   0   1       75.29       66.45      2.66 o 
   4   0   1      396.16      385.38      7.67 o 
   5   0   1        3.53        3.57      2.15 o 
   6   0   1        8.49        4.96      3.08 o 
   7   0   1      138.41      137.80      7.39 o 
   8   0   1        6.66        2.30      4.01 o 
  -8   1   1        0.46        0.34      3.59 o 
  -7   1   1        3.74        2.10      3.95 o 
  -6   1   1       36.81       47.53      4.99 o 
  -5   1   1      232.96      277.41      8.45 o 
  -4   1   1       21.88       23.25      3.05 o 
  -3   1   1        3.64        4.77      1.79 o 
  -2   1   1     2607.79     3265.92     16.37 o 
  -1   1   1      526.43      541.39      6.46 o 
   0   1   1      483.06      375.14      3.18 o 
   1   1   1     3847.59     4172.44     54.10 o 
   2   1   1       48.87       39.73      1.23 o 
   3   1   1      349.48      369.63      5.77 o 
   4   1   1      312.67      349.04      7.14 o 
   5   1   1      294.44      295.74      7.74 o 
   6   1   1       27.16       28.28      3.62 o 
   7   1   1       28.21       33.33      4.54 o 
   8   1   1       27.58       31.70      4.60 o 
  -7   2   1        0.06        3.42      3.13 o 
  -6   2   1        6.04        9.58      3.27 o 
  -5   2   1       24.95       14.26      3.60 o 
  -4   2   1        9.99       12.53      2.57 o 
  -3   2   1      130.38      143.54      5.03 o 
  -2   2   1       84.86       72.28      3.26 o 
  -1   2   1     7467.44     6898.18     99.79 o 
   0   2   1      507.64      491.21      4.23 o 
   1   2   1        1.96        1.18      1.00 o 
   2   2   1      369.43      379.98      6.31 o 
   3   2   1       13.40       15.24      1.77 o 
   4   2   1      188.13      188.51      4.57 o 
   5   2   1        8.12       11.19      2.53 o 
   6   2   1        9.28        4.42      2.82 o 
   7   2   1       71.38       82.93      5.67 o 
   8   2   1        0.03        0.28      4.12 o 
  -7   3   1        0.74        2.29      3.39 o 
  -6   3   1        4.14        6.03      3.50 o 
  -5   3   1       75.96       94.68      5.73 o 
  -4   3   1        0.22        2.79      2.79 o 
  -3   3   1       12.01       15.86      2.50 o 
  -2   3   1      273.12      280.86      5.66 o 
  -1   3   1      852.35      860.94      9.59 o 
   0   3   1     1003.16     1095.55     11.03 o 
   1   3   1     1065.80      998.93      8.94 o 
   2   3   1      793.06      823.36      8.63 o 
   3   3   1     1430.80     1684.30     13.34 o 
   4   3   1       50.92       41.37      3.20 o 
   5   3   1      259.00      312.40      7.98 o 
   6   3   1      854.41      892.36     14.07 o 
   7   3   1      116.55      138.76      7.21 o 
   8   3   1      160.81      184.88      8.91 o 
  -6   4   1       16.27        9.53      4.96 o 
  -5   4   1       68.75       87.30      6.14 o 
  -4   4   1      116.64      101.13      6.27 o 
  -3   4   1      123.64      123.82      5.68 o 
  -2   4   1      160.52      169.58      6.88 o 
  -1   4   1      409.22      392.38      8.08 o 
   0   4   1       44.32       47.80      5.59 o 
   1   4   1     1656.05     1680.11     13.28 o 
   2   4   1     1663.57     1936.87     14.56 o 
   3   4   1     1200.95     1466.48     13.47 o 
   4   4   1      275.82      297.61      7.35 o 
   5   4   1       61.24       72.20      4.43 o 
   6   4   1      469.86      505.32     11.59 o 
   7   4   1       87.00       94.60      6.24 o 
   8   4   1        0.89        3.67      3.67 o 
  -6   5   1        1.22        2.57      4.08 o 
  -5   5   1       31.63       40.71      5.84 o 
  -4   5   1        6.33        2.28      4.34 o 
  -3   5   1      252.00      249.22      8.92 o 
  -2   5   1        3.25        6.10      2.72 o 
  -1   5   1      106.13       89.83      4.88 o 
   0   5   1       20.27       21.57      2.40 o 
   1   5   1      500.67      475.09      8.91 o 
   2   5   1      170.62      164.92      5.50 o 
   3   5   1     1001.46      942.01     11.80 o 
   4   5   1      127.84      133.47      5.48 o 
   5   5   1        0.02        2.52      2.55 o 
   6   5   1      233.66      230.41      8.27 o 
   7   5   1       24.03       26.03      4.63 o 
   8   5   1       33.11       24.50      5.69 o 
  -5   6   1       48.91       50.11      5.51 o 
  -4   6   1       11.11       12.26      4.31 o 
  -3   6   1       44.80       31.27      4.50 o 
  -2   6   1       32.11       24.64      4.02 o 
  -1   6   1       40.01       41.80      4.58 o 
   0   6   1      119.10      124.22      8.11 o 
   1   6   1       10.18       11.83      2.59 o 
   2   6   1      168.51      178.81      6.08 o 
   3   6   1        0.84        2.33      2.33 o 
   4   6   1       46.98       44.22      3.93 o 
   5   6   1        1.71        0.88      2.76 o 
   6   6   1        2.01        6.29      3.10 o 
   7   6   1        3.93        5.81      3.55 o 
   8   6   1        3.87        2.59      3.74 o 
  -4   7   1        0.03        1.85      3.62 o 
  -3   7   1        1.78        9.12      3.50 o 
  -2   7   1       33.68       22.60      4.09 o 
  -1   7   1       35.78       37.18      4.59 o 
   0   7   1        0.81        0.54      2.11 o 
   1   7   1      118.74      120.28      5.98 o 
   2   7   1        6.39        0.79      3.27 o 
   3   7   1      831.53      851.31     13.56 o 
   4   7   1      177.14      164.36      7.11 o 
   5   7   1       18.20       23.60      3.93 o 
   6   7   1        8.55       13.41      3.97 o 
   7   7   1      109.09      113.64      7.44 o 
   8   7   1        2.01        1.34      4.07 o 
  -3   8   1       39.64       38.66      5.23 o 
  -2   8   1       23.34       17.87      5.04 o 
  -1   8   1       63.14       68.60      6.09 o 
   0   8   1       32.24       34.57      3.87 o 
   1   8   1       20.00       28.71      4.83 o 
   2   8   1       26.06       32.58      4.18 o 
   3   8   1       48.79       34.15      4.56 o 
   4   8   1       79.07       81.37      5.50 o 
   5   8   1       22.86       28.15      4.33 o 
   6   8   1       87.81       96.78      6.66 o 
   7   8   1       13.66       12.54      4.55 o 
  -2   9   1       25.47       26.70      4.88 o 
  -1   9   1        6.98        3.06      4.25 o 
   0   9   1        2.81        1.35      3.06 o 
   1   9   1        9.70        0.34      5.18 o 
   2   9   1       78.71       71.97      6.27 o 
   3   9   1        0.19        0.27      3.20 o 
   4   9   1        0.03        6.41      3.11 o 
   5   9   1        5.63        1.17      3.52 o 
   6   9   1       30.07       33.30      4.67 o 
   0  10   1       28.06       25.51      3.68 o 
   1  10   1        7.16        7.29      4.91 o 
   2  10   1       45.32       47.87      5.21 o 
   3  10   1        6.81        4.64      4.16 o 
   4  10   1       33.41       33.51      4.68 o 
   5  10   1        4.82        0.31      4.05 o 
  -4 -10   2       23.90       24.77      5.61 o 
  -3 -10   2        5.41       13.31      4.49 o 
  -2 -10   2       86.26       86.11      6.17 o 
  -1 -10   2        9.80       17.63      4.46 o 
   0 -10   2       31.43       32.60      3.91 o 
  -6  -9   2       15.21       23.18      4.70 o 
  -5  -9   2        3.81        0.32      4.41 o 
  -4  -9   2       21.97       27.98      4.62 o 
  -3  -9   2        0.31        0.28      3.81 o 
  -2  -9   2       37.72       36.14      4.23 o 
  -1  -9   2      156.60      163.71      8.35 o 
   0  -9   2        1.70        3.85      2.48 o 
   1  -9   2       10.26       14.28      4.63 o 
   2  -9   2       14.04       12.81      4.67 o 
  -7  -8   2        9.60        7.95      4.05 o 
  -6  -8   2        0.08        2.83      3.79 o 
  -5  -8   2        0.55        4.01      4.01 o 
  -4  -8   2       51.09       47.21      5.55 o 
  -3  -8   2        0.32        2.98      3.40 o 
  -2  -8   2      173.01      165.78      7.30 o 
  -1  -8   2       20.98       23.38      4.20 o 
   0  -8   2        0.02        3.81      2.26 o 
   1  -8   2        3.57        7.60      3.94 o 
   2  -8   2        7.36       13.23      3.87 o 
   3  -8   2        0.40        3.00      3.97 o 
  -7  -7   2       23.46       23.65      5.39 o 
  -6  -7   2        0.96        8.36      3.30 o 
  -5  -7   2       22.95       24.38      4.58 o 
  -4  -7   2      127.08      100.69      6.12 o 
  -3  -7   2       15.01        8.56      3.57 o 
  -2  -7   2      169.81      171.51      6.60 o 
  -1  -7   2      305.20      324.56      9.52 o 
   0  -7   2      212.46      214.39     11.23 o 
   1  -7   2       18.26       27.84      4.00 o 
   2  -7   2      163.78      175.32      9.06 o 
   3  -7   2        3.69        3.31      3.81 o 
   4  -7   2       31.67       26.49      5.52 o 
  -8  -6   2        0.00        2.94      3.60 o 
  -7  -6   2       19.81       11.06      4.71 o 
  -6  -6   2        0.99        1.05      3.41 o 
  -5  -6   2       18.81       15.52      3.94 o 
  -4  -6   2      443.24      454.51     10.79 o 
  -3  -6   2        9.09        6.69      2.92 o 
  -2  -6   2      147.21      129.26      5.52 o 
  -1  -6   2        1.05        1.32      2.06 o 
   0  -6   2      190.14      198.16      4.88 o 
   1  -6   2       46.11       38.36      3.89 o 
   2  -6   2        2.31        6.63      2.85 o 
   3  -6   2        8.16       10.63      3.47 o 
   4  -6   2      191.39      222.86      9.73 o 
   5  -6   2        1.84        6.67      4.23 o 
  -8  -5   2        0.10        3.83      4.05 o 
  -7  -5   2        0.23        5.13      2.96 o 
  -6  -5   2      184.25      215.28      8.37 o 
  -5  -5   2        8.22       12.04      2.90 o 
  -4  -5   2        6.00        7.91      2.63 o 
  -3  -5   2       13.11       12.29      2.17 o 
  -2  -5   2        9.56        7.13      2.12 o 
  -1  -5   2      974.21      884.75     10.75 o 
   0  -5   2     1188.19     1187.97     18.23 o 
   1  -5   2       41.79       41.11      3.79 o 
   2  -5   2        5.36        5.44      3.00 o 
   3  -5   2       33.23       38.90      4.02 o 
   4  -5   2       53.97       56.59      5.27 o 
   5  -5   2       23.00       29.15      5.05 o 
   6  -5   2        2.48        3.48      4.02 o 
  -8  -4   2        0.08        2.80      3.61 o 
  -7  -4   2       15.53       13.70      3.74 o 
  -6  -4   2        5.27        5.96      1.77 o 
  -5  -4   2       29.86       40.54      3.79 o 
  -4  -4   2       21.50       20.44      2.44 o 
  -3  -4   2      141.28      186.26      5.71 o 
  -2  -4   2        4.35        4.06      1.20 o 
  -1  -4   2        1.74        3.56      1.06 o 
   0  -4   2       29.81       28.36      3.22 o 
   1  -4   2      605.28      533.25      8.66 o 
   2  -4   2     1234.31     1184.01     14.25 o 
   3  -4   2      112.54       95.42      5.26 o 
   4  -4   2       43.54       39.22      4.39 o 
   5  -4   2        0.79        0.26      3.33 o 
   6  -4   2        6.77       12.30      3.98 o 
   7  -4   2       11.53       14.20      4.25 o 
  -8  -3   2        2.95       11.42      3.79 o 
  -7  -3   2        0.36        3.49      3.30 o 
  -6  -3   2       48.59       37.86      4.48 o 
  -5  -3   2        0.07        4.80      2.40 o 
  -4  -3   2       31.20       24.70      2.95 o 
  -3  -3   2       89.09       95.50      4.21 o 
  -2  -3   2      980.01      987.13      9.56 o 
  -1  -3   2       66.65       90.47      3.16 o 
   0  -3   2     1264.53     1178.90     14.32 o 
   1  -3   2      585.54      670.17      8.34 o 
   2  -3   2      838.85      829.41     10.46 o 
   3  -3   2       48.47       56.92      3.85 o 
   4  -3   2       25.48       24.02      3.41 o 
   5  -3   2       13.59        9.08      3.67 o 
   6  -3   2        4.35        9.09      3.34 o 
   7  -3   2       10.99       19.52      3.89 o 
  -8  -2   2       28.26       31.33      4.94 o 
  -7  -2   2       43.95       45.75      5.02 o 
  -6  -2   2      149.47      148.41      6.83 o 
  -5  -2   2       80.27       60.25      4.31 o 
  -4  -2   2      388.12      301.24      7.09 o 
  -3  -2   2        0.28        0.96      1.53 o 
  -2  -2   2       24.99       30.20      2.76 o 
  -1  -2   2      125.90      131.26      3.45 o 
   0  -2   2     6642.72     6164.96     69.49 o 
   1  -2   2      110.03      101.82      3.17 o 
   2  -2   2     2330.20     2044.67     14.43 o 
   3  -2   2      157.11      129.75      4.72 o 
   4  -2   2     1390.81     1398.18     16.11 o 
   5  -2   2        0.03        2.67      2.67 o 
   6  -2   2       35.61       41.86      4.40 o 
   7  -2   2       31.04       21.19      5.00 o 
  -8  -1   2       15.89        8.89      5.36 o 
  -7  -1   2       70.10       68.46      5.92 o 
  -6  -1   2        1.78        2.45      2.94 o 
  -5  -1   2      246.98      221.02      7.05 o 
  -4  -1   2      162.29      152.13      5.09 o 
  -3  -1   2       22.22       19.93      1.57 o 
  -2  -1   2     2417.36     2334.29     56.42 o 
  -1  -1   2       70.18       55.33      2.09 o 
   0  -1   2      347.13      365.25      4.47 o 
   1  -1   2     3097.29     3129.49     55.29 o 
   2  -1   2      185.75      194.94      4.71 o 
   3  -1   2       11.04        7.62      1.73 o 
   4  -1   2      907.96      887.20     11.63 o 
   5  -1   2      107.05      108.24      5.45 o 
   6  -1   2       46.40       48.98      4.54 o 
   7  -1   2       33.73       41.86      4.42 o 
   8  -1   2        0.74        1.18      3.66 o 
  -8   0   2        1.61        0.67      4.22 o 
  -7   0   2       39.84       39.41      5.36 o 
  -6   0   2       31.05       32.84      3.66 o 
  -5   0   2       21.11       15.55      2.89 o 
  -4   0   2      552.84      552.24      9.20 o 
  -3   0   2        1.22        0.53      1.37 o 
  -2   0   2     7591.56     8447.27    105.08 o 
  -1   0   2     2106.31     2185.42     45.57 o 
   0   0   2       54.80       58.45      4.46 o 
   1   0   2      676.90      765.31      5.84 o 
   2   0   2       11.11        8.20      1.62 o 
   3   0   2     2328.58     2167.60     14.47 o 
   4   0   2      517.02      482.55      8.35 o 
   5   0   2      778.22      712.81     11.48 o 
   6   0   2      211.66      226.79      7.87 o 
   7   0   2      181.83      166.89      7.98 o 
   8   0   2        0.02        3.68      3.68 o 
  -8   1   2       43.22       44.12      5.79 o 
  -7   1   2        8.97       18.61      4.48 o 
  -6   1   2        1.29        3.16      3.16 o 
  -5   1   2       15.20       12.40      3.07 o 
  -4   1   2      206.78      170.52      6.08 o 
  -3   1   2     1227.40     1277.49     12.48 o 
  -2   1   2     1776.99     1613.55     12.05 o 
  -1   1   2    22098.71    22259.44    159.28 o 
   0   1   2      129.27      124.92      2.37 o 
   1   1   2      766.94      904.26      6.49 o 
   2   1   2      813.97      670.00      6.85 o 
   3   1   2       21.91       17.60      1.75 o 
   4   1   2        0.12        0.07      1.69 o 
   5   1   2       13.79       21.75      2.96 o 
   6   1   2      147.63      131.63      6.39 o 
   7   1   2      141.07      125.80      6.74 o 
   8   1   2       12.61       20.21      3.83 o 
  -7   2   2       15.67       17.83      4.86 o 
  -6   2   2        0.17        0.27      2.89 o 
  -5   2   2        2.69        3.06      3.00 o 
  -4   2   2        1.82        1.90      2.18 o 
  -3   2   2      112.65       94.47      4.27 o 
  -2   2   2      595.75      660.57      8.72 o 
  -1   2   2      371.46      358.27      5.91 o 
   0   2   2        3.33        1.69      1.69 o 
   1   2   2     4353.97     4487.77     73.41 o 
   2   2   2      173.15      148.22      4.50 o 
   3   2   2       22.74       27.25      2.83 o 
   4   2   2        2.07        5.17      1.91 o 
   5   2   2        0.89        0.30      2.19 o 
   6   2   2        0.43        0.18      2.45 o 
   7   2   2        0.55        2.44      3.40 o 
   8   2   2       33.14       35.44      5.12 o 
  -7   3   2        5.21        7.44      4.33 o 
  -6   3   2        2.95        1.44      3.79 o 
  -5   3   2       59.79       82.09      5.54 o 
  -4   3   2      399.61      346.69      9.85 o 
  -3   3   2       62.90       79.83      4.60 o 
  -2   3   2     1391.66     1283.06     13.48 o 
  -1   3   2      109.70       93.88      3.81 o 
   0   3   2     2475.23     2619.92     22.81 o 
   1   3   2        5.80        5.45      1.57 o 
   2   3   2     1260.05     1411.72     11.40 o 
   3   3   2      596.85      612.81      9.66 o 
   4   3   2        0.05        0.39      1.58 o 
   5   3   2       22.00       23.88      3.50 o 
   6   3   2      502.32      545.22     10.98 o 
   7   3   2      150.23      137.23      7.65 o 
   8   3   2      113.70       97.58      7.28 o 
  -6   4   2        3.05        6.15      4.07 o 
  -5   4   2       23.97       26.40      4.54 o 
  -4   4   2      117.52      116.68      6.50 o 
  -3   4   2       48.11       47.92      3.88 o 
  -2   4   2       93.43       84.77      4.63 o 
  -1   4   2      699.22      839.59     11.59 o 
   0   4   2      328.43      341.66      5.26 o 
   1   4   2      129.50      128.85      4.40 o 
   2   4   2      173.27      159.45      4.93 o 
   3   4   2     1292.49     1257.59     12.59 o 
   4   4   2       28.75       29.00      2.67 o 
   5   4   2       56.94       53.80      4.02 o 
   6   4   2       17.77       20.46      3.69 o 
   7   4   2        7.57        7.69      3.49 o 
   8   4   2      109.30      109.46      7.09 o 
  -6   5   2       14.59       21.78      5.05 o 
  -5   5   2       15.89       12.34      4.75 o 
  -4   5   2       71.63       74.51      6.66 o 
  -3   5   2        2.25        4.01      2.61 o 
  -2   5   2      112.88      122.80      5.97 o 
  -1   5   2       20.17       16.69      2.34 o 
   0   5   2        4.76        4.36      1.47 o 
   1   5   2       23.01       26.22      3.27 o 
   2   5   2      149.69      152.37      5.32 o 
   3   5   2       89.91       99.26      4.53 o 
   4   5   2       15.56       19.25      2.86 o 
   5   5   2      272.99      275.71      8.09 o 
   6   5   2       64.97       59.46      4.84 o 
   7   5   2       18.95       24.90      3.68 o 
   8   5   2        1.20        3.98      3.98 o 
  -5   6   2       19.68       18.75      4.42 o 
  -4   6   2       28.98       32.41      5.25 o 
  -3   6   2       28.93       34.10      4.44 o 
  -2   6   2       56.68       74.10      5.41 o 
  -1   6   2        6.05        4.89      2.84 o 
   0   6   2      126.74      128.75      7.03 o 
   1   6   2        4.98        3.38      2.16 o 
   2   6   2       38.04       35.16      3.50 o 
   3   6   2       81.02       80.56      4.59 o 
   4   6   2        2.53        3.58      2.31 o 
   5   6   2        1.14        2.12      2.53 o 
   6   6   2      183.12      210.03      8.05 o 
   7   6   2        3.67        5.10      3.32 o 
   8   6   2        4.10        5.05      4.13 o 
  -4   7   2       43.91       50.64      5.63 o 
  -3   7   2        1.73        2.58      3.50 o 
  -2   7   2        0.03        3.56      3.56 o 
  -1   7   2        5.26        1.77      2.93 o 
   0   7   2       19.06       25.02      2.80 o 
   1   7   2        5.90       10.51      2.96 o 
   2   7   2       71.54       67.78      4.53 o 
   3   7   2       13.08        8.76      3.47 o 
   4   7   2      222.45      198.10      7.46 o 
   5   7   2       23.24       17.92      3.59 o 
   6   7   2       15.15       21.36      4.11 o 
   7   7   2       10.25       14.60      4.45 o 
   8   7   2        0.16        1.63      4.08 o 
  -3   8   2        3.63       12.12      4.19 o 
  -2   8   2      155.72      171.59      9.37 o 
  -1   8   2       90.97       95.68      6.96 o 
   0   8   2        2.85        3.45      2.72 o 
   1   8   2      289.95      304.35     10.25 o 
   2   8   2        1.26        2.43      3.44 o 
   3   8   2        0.01        1.43      3.11 o 
   4   8   2        0.07        2.20      3.05 o 
   5   8   2        6.22        6.36      3.87 o 
   6   8   2       18.27       17.57      4.83 o 
   7   8   2       56.94       52.14      6.07 o 
  -2   9   2       13.97       10.17      4.55 o 
  -1   9   2       58.93       64.62      6.47 o 
   0   9   2       16.27       23.75      3.58 o 
   1   9   2      114.52      107.73      7.68 o 
   2   9   2       17.21       14.50      4.50 o 
   3   9   2       29.87       35.48      4.43 o 
   4   9   2       17.43        7.64      4.21 o 
   5   9   2       42.41       42.80      5.16 o 
   6   9   2       18.33       21.92      4.29 o 
   0  10   2        3.01        5.15      3.06 o 
   1  10   2        0.30        8.41      3.91 o 
   2  10   2        1.82        3.15      4.04 o 
   3  10   2        0.44        1.72      3.56 o 
   4  10   2        0.59        0.88      3.07 o 
   5  10   2       11.19        4.21      4.00 o 
  -4 -10   3       41.09       48.70      6.10 o 
  -3 -10   3       12.54       15.57      4.74 o 
  -2 -10   3       28.40       39.66      4.91 o 
  -1 -10   3        7.71        8.64      4.24 o 
   0 -10   3        2.69        3.30      3.30 o 
  -6  -9   3       12.99       20.12      4.81 o 
  -5  -9   3        0.03        0.94      3.66 o 
  -4  -9   3       74.45       78.11      6.51 o 
  -3  -9   3        0.09        3.06      3.73 o 
  -2  -9   3       19.67       22.07      3.90 o 
  -1  -9   3      150.54      167.18      8.63 o 
   0  -9   3       17.13       14.42      3.03 o 
   1  -9   3        1.82        0.32      3.87 o 
   2  -9   3        1.97        1.03      4.23 o 
  -7  -8   3        2.43        3.96      4.20 o 
  -6  -8   3       53.21       60.85      5.90 o 
  -5  -8   3        6.37        5.22      3.62 o 
  -4  -8   3      137.71      163.61      7.99 o 
  -3  -8   3      158.06      152.86      7.24 o 
  -2  -8   3        4.16        1.11      2.74 o 
  -1  -8   3       11.67       13.22      3.73 o 
   0  -8   3       81.49       87.25      8.71 o 
   1  -8   3        0.75        1.44      3.40 o 
   2  -8   3        2.73        6.24      3.93 o 
   3  -8   3        0.22        4.98      3.61 o 
  -7  -7   3        7.45        0.95      4.14 o 
  -6  -7   3        5.30        7.55      3.91 o 
  -5  -7   3        8.92       12.04      4.07 o 
  -4  -7   3       16.70       16.49      3.67 o 
  -3  -7   3      273.33      281.97      8.77 o 
  -2  -7   3      732.42      721.09     12.93 o 
  -1  -7   3      154.55      153.53      7.15 o 
   0  -7   3      134.26      146.46      5.12 o 
   1  -7   3       47.74       43.81      4.38 o 
   2  -7   3       50.75       65.46      5.48 o 
   3  -7   3       36.74       36.87      5.56 o 
   4  -7   3        0.59        2.92      3.49 o 
  -8  -6   3        0.51        4.25      3.87 o 
  -7  -6   3        0.00        1.83      4.12 o 
  -6  -6   3        0.57        4.55      3.84 o 
  -5  -6   3      173.27      188.39      7.93 o 
  -4  -6   3       33.14       29.98      3.89 o 
  -3  -6   3     1032.15     1145.91     14.72 o 
  -2  -6   3       65.37       67.15      4.35 o 
  -1  -6   3     1011.02     1029.19     13.49 o 
   0  -6   3      180.75      193.41      4.89 o 
   1  -6   3       11.98       11.21      2.64 o 
   2  -6   3       30.35       31.93      4.70 o 
   3  -6   3       15.07       12.50      4.59 o 
   4  -6   3       45.09       53.09      5.92 o 
   5  -6   3       75.40       77.84      7.25 o 
  -8  -5   3       13.82       19.24      4.65 o 
  -7  -5   3       24.82       38.67      4.77 o 
  -6  -5   3      712.20      774.18     15.26 o 
  -5  -5   3        1.32        2.91      2.91 o 
  -4  -5   3      185.17      208.45      7.09 o 
  -3  -5   3      274.02      301.26      7.61 o 
  -2  -5   3        0.18        0.54      1.67 o 
  -1  -5   3      844.16      901.48     11.14 o 
   0  -5   3       43.85       47.77      2.51 o 
   1  -5   3      306.60      301.14      8.00 o 
   2  -5   3      138.98      171.76      6.60 o 
   3  -5   3       15.68        9.26      3.14 o 
   4  -5   3        0.75        3.83      3.47 o 
   5  -5   3        5.52        7.52      4.11 o 
   6  -5   3       16.29       16.12      4.66 o 
  -8  -4   3        1.82        4.09      3.12 o 
  -7  -4   3       66.18       60.97      5.90 o 
  -6  -4   3      131.88      155.03      7.12 o 
  -5  -4   3      365.00      369.95      9.47 o 
  -4  -4   3       56.96       48.52      3.65 o 
  -3  -4   3      200.95      248.49      6.24 o 
  -2  -4   3       10.86       10.56      1.91 o 
  -1  -4   3        7.62       11.73      1.89 o 
   0  -4   3     1293.12     1492.69     33.17 o 
   1  -4   3      244.96      222.72      5.84 o 
   2  -4   3      154.93      169.82      6.06 o 
   3  -4   3      227.38      217.54      7.41 o 
   4  -4   3       28.45       32.83      3.91 o 
   5  -4   3       25.93       35.99      4.81 o 
   6  -4   3       10.02       14.70      4.10 o 
  -8  -3   3        1.74        5.01      4.04 o 
  -7  -3   3        9.89        8.47      4.03 o 
  -6  -3   3       57.13       53.44      4.85 o 
  -5  -3   3        5.09       10.75      2.84 o 
  -4  -3   3       53.66       39.30      3.13 o 
  -3  -3   3      180.90      196.61      5.54 o 
  -2  -3   3     1001.11      820.98      8.98 o 
  -1  -3   3       95.08       96.55      3.55 o 
   0  -3   3       23.84       30.16      5.70 o 
   1  -3   3      192.78      181.80      4.78 o 
   2  -3   3       12.97       18.78      2.28 o 
   3  -3   3      690.65      738.87     12.26 o 
   4  -3   3       36.79       46.50      3.92 o 
   5  -3   3        0.69        2.75      2.63 o 
   6  -3   3        2.38        5.39      4.20 o 
   7  -3   3        5.74       10.82      3.75 o 
  -8  -2   3        1.21        0.32      3.93 o 
  -7  -2   3        0.21        1.10      3.71 o 
  -6  -2   3       33.34       29.57      4.50 o 
  -5  -2   3      735.48      867.52     12.64 o 
  -4  -2   3      447.80      478.58      8.39 o 
  -3  -2   3        7.43       11.47      1.82 o 
  -2  -2   3       42.58       46.24      2.60 o 
  -1  -2   3      576.24      559.65      6.38 o 
   0  -2   3     4577.92     4279.21    106.15 o 
   1  -2   3      434.01      513.34      6.42 o 
   2  -2   3       14.58       11.25      1.25 o 
   3  -2   3       21.28       21.96      2.48 o 
   4  -2   3       87.33       82.60      4.63 o 
   5  -2   3      142.88      165.70      6.95 o 
   6  -2   3       55.94       52.22      4.96 o 
   7  -2   3       12.14       13.60      4.21 o 
  -8  -1   3        1.07        0.62      4.27 o 
  -7  -1   3       52.08       46.53      5.66 o 
  -6  -1   3       26.90       24.18      3.97 o 
  -5  -1   3       10.26       11.79      2.87 o 
  -4  -1   3        0.43        1.93      1.93 o 
  -3  -1   3       45.04       33.87      2.34 o 
  -2  -1   3       63.80       49.38      2.30 o 
  -1  -1   3      272.76      223.90      3.74 o 
   0  -1   3       21.32       22.87      5.38 o 
   1  -1   3      160.57      171.06      4.18 o 
   2  -1   3      245.07      255.58      4.68 o 
   3  -1   3        6.01        9.05      2.17 o 
   4  -1   3       79.07       79.76      4.09 o 
   5  -1   3        3.04        1.47      2.54 o 
   6  -1   3        2.18        0.46      2.66 o 
   7  -1   3       62.29       57.99      5.61 o 
   8  -1   3        5.19        1.17      4.00 o 
  -8   0   3        2.08        2.96      3.99 o 
  -7   0   3        0.12        0.59      3.30 o 
  -6   0   3        0.12        3.90      3.90 o 
  -5   0   3        0.26        0.97      2.68 o 
  -4   0   3       71.70       83.07      4.40 o 
  -3   0   3      985.61     1009.76     13.49 o 
  -2   0   3      287.83      285.89      4.42 o 
  -1   0   3     6532.63     6908.26     89.19 o 
   0   0   3     1560.23     1895.39     30.42 o 
   1   0   3       40.83       35.09      1.65 o 
   2   0   3     1010.21      988.77      8.53 o 
   3   0   3      413.23      334.04      5.90 o 
   4   0   3      616.06      688.57      9.75 o 
   5   0   3       22.56       24.54      3.29 o 
   6   0   3       22.27       18.43      3.31 o 
   7   0   3        0.17        5.77      2.75 o 
   8   0   3        0.24        0.86      3.02 o 
  -8   1   3        3.01        4.01      4.41 o 
  -7   1   3        4.56        1.83      4.13 o 
  -6   1   3       41.91       42.54      4.76 o 
  -5   1   3        1.33        1.86      2.87 o 
  -4   1   3      245.34      249.08      7.47 o 
  -3   1   3      156.09      168.87      5.34 o 
  -2   1   3        1.37        2.19      1.51 o 
  -1   1   3    22456.00    21652.55    167.44 o 
   0   1   3       67.25       64.57      1.46 o 
   1   1   3     1634.23     1550.01      9.43 o 
   2   1   3      358.85      337.93      5.14 o 
   3   1   3      241.01      214.36      5.13 o 
   4   1   3      158.28      180.13      5.41 o 
   5   1   3       41.88       46.89      3.48 o 
   6   1   3        8.94       10.47      3.45 o 
   7   1   3      147.61      145.41      7.19 o 
   8   1   3        0.05        2.83      3.64 o 
  -7   2   3       16.03       12.20      4.58 o 
  -6   2   3       43.77       41.06      4.98 o 
  -5   2   3       27.02       23.75      3.40 o 
  -4   2   3       20.40       12.72      3.24 o 
  -3   2   3      199.31      195.01      5.19 o 
  -2   2   3       12.73        9.92      1.99 o 
  -1   2   3       21.94       18.12      1.59 o 
   0   2   3      763.30      936.25     19.95 o 
   1   2   3     4165.86     3533.68     69.37 o 
   2   2   3      484.08      434.21      6.08 o 
   3   2   3     1264.87     1074.03     10.49 o 
   4   2   3     1081.74     1098.48     11.91 o 
   5   2   3        1.76        7.37      2.35 o 
   6   2   3       86.38       70.95      4.82 o 
   7   2   3      361.86      332.74     10.75 o 
   8   2   3       50.19       53.13      5.50 o 
  -7   3   3        3.49        2.56      3.56 o 
  -6   3   3        0.00        1.44      3.31 o 
  -5   3   3       17.33       18.02      3.92 o 
  -4   3   3      695.54      716.47     13.80 o 
  -3   3   3        7.62       11.77      2.96 o 
  -2   3   3      328.66      355.98      7.94 o 
  -1   3   3      868.17      954.95     10.98 o 
   0   3   3      753.90      692.79     17.11 o 
   1   3   3     1217.07     1223.05     10.66 o 
   2   3   3      519.45      530.67      7.18 o 
   3   3   3     1030.41     1046.95     11.11 o 
   4   3   3       10.28        9.45      1.80 o 
   5   3   3      417.81      434.27      9.21 o 
   6   3   3      181.37      195.18      7.53 o 
   7   3   3        0.37        2.47      3.80 o 
   8   3   3        5.57        5.78      4.27 o 
  -6   4   3        0.36        2.13      3.61 o 
  -5   4   3       23.01       30.65      4.73 o 
  -4   4   3       21.13       22.31      4.74 o 
  -3   4   3      146.54      177.57      6.82 o 
  -2   4   3        0.21        0.00      2.08 o 
  -1   4   3      493.38      639.15     10.41 o 
   0   4   3      411.58      527.90      6.00 o 
   1   4   3      318.99      400.10      6.99 o 
   2   4   3     1999.14     1963.65     15.21 o 
   3   4   3      544.30      514.76      8.33 o 
   4   4   3      243.95      202.27      6.20 o 
   5   4   3      515.87      421.54      9.71 o 
   6   4   3      683.78      619.77     12.07 o 
   7   4   3       13.93       22.13      4.37 o 
   8   4   3        2.30        1.77      3.96 o 
  -6   5   3        0.04        0.32      3.59 o 
  -5   5   3       47.03       48.80      5.34 o 
  -4   5   3       69.50       68.53      5.83 o 
  -3   5   3      185.27      177.53      7.72 o 
  -2   5   3        0.08        1.99      2.72 o 
  -1   5   3       87.27       78.80      4.67 o 
   0   5   3      125.88      121.35      3.68 o 
   1   5   3      424.46      447.38      8.88 o 
   2   5   3       67.53       67.82      3.75 o 
   3   5   3      276.24      247.01      6.86 o 
   4   5   3      364.43      325.30      8.42 o 
   5   5   3       43.49       43.65      3.69 o 
   6   5   3       84.44       88.66      5.28 o 
   7   5   3       70.31       59.67      5.72 o 
   8   5   3        2.29        1.21      4.21 o 
  -5   6   3       11.87       11.17      4.32 o 
  -4   6   3       12.61        4.31      4.21 o 
  -3   6   3        6.43        6.77      3.77 o 
  -2   6   3       32.88       34.99      4.29 o 
  -1   6   3      132.91      172.26      7.48 o 
   0   6   3       78.33       84.99      3.77 o 
   1   6   3       81.57       97.23      4.92 o 
   2   6   3       94.79       99.18      5.12 o 
   3   6   3        9.95       13.66      2.74 o 
   4   6   3      110.52       85.03      5.27 o 
   5   6   3       91.58       98.56      5.66 o 
   6   6   3       10.03        3.19      3.42 o 
   7   6   3        0.02        1.97      3.07 o 
   8   6   3        4.17        2.80      4.14 o 
  -4   7   3        3.54        3.63      1.11 o 
  -3   7   3        7.48        6.08      4.34 o 
  -2   7   3       25.84       26.12      4.39 o 
  -1   7   3        4.17        1.54      3.32 o 
   0   7   3       24.54       25.70      2.84 o 
   1   7   3      172.00      175.81      7.10 o 
   2   7   3      385.24      391.27     10.31 o 
   3   7   3       14.52       11.26      2.98 o 
   4   7   3        9.26       12.75      3.23 o 
   5   7   3       82.10       71.54      5.03 o 
   6   7   3      125.79      105.74      6.75 o 
   7   7   3        1.03        3.24      3.66 o 
   8   7   3        3.11        3.84      3.57 o 
  -3   8   3        9.87       12.10      4.18 o 
  -2   8   3        6.30        3.32      4.78 o 
  -1   8   3       11.13       14.23      4.58 o 
   0   8   3       79.75       76.93      4.72 o 
   1   8   3       26.43       31.31      3.99 o 
   2   8   3      412.60      432.78     12.01 o 
   3   8   3       22.08       17.91      4.04 o 
   4   8   3      147.91      159.16      7.40 o 
   5   8   3       26.62       24.55      4.22 o 
   6   8   3      143.12      143.14      7.83 o 
   7   8   3        0.00        0.93      3.64 o 
  -2   9   3        1.06        5.10      3.79 o 
  -1   9   3        0.50        3.93      3.93 o 
   0   9   3        0.24        4.88      5.65 o 
   1   9   3        2.53        1.65      3.36 o 
   2   9   3       29.21       28.40      4.95 o 
   3   9   3       29.36       35.62      4.38 o 
   4   9   3       29.91       33.87      4.64 o 
   5   9   3       38.91       34.26      5.09 o 
   6   9   3       61.77       62.06      6.13 o 
   1  10   3        0.01        1.80      3.91 o 
   2  10   3        0.04        2.81      3.47 o 
   3  10   3        0.07        6.88      3.35 o 
   4  10   3        3.02        0.88      3.35 o 
  -4 -10   4        0.50        0.63      4.20 o 
  -3 -10   4        0.53        2.97      3.96 o 
  -2 -10   4        3.97        3.77      4.50 o 
  -1 -10   4        0.01        5.79      4.11 o 
  -6  -9   4        0.15        3.93      4.16 o 
  -5  -9   4      119.90      130.21      7.82 o 
  -4  -9   4       14.25       19.57      4.59 o 
  -3  -9   4       28.52       36.67      4.55 o 
  -2  -9   4       87.14       87.11      6.00 o 
  -1  -9   4       26.40       22.55      4.20 o 
   0  -9   4        7.21        3.68      6.69 o 
   1  -9   4        1.85        0.61      3.69 o 
   2  -9   4        0.54        0.67      4.24 o 
  -7  -8   4       36.37       36.17      5.45 o 
  -6  -8   4        6.01        0.00      4.46 o 
  -5  -8   4        0.46        2.05      3.74 o 
  -4  -8   4      107.43       84.10      8.15 o 
  -3  -8   4        0.26        1.23      3.42 o 
  -2  -8   4       63.26       54.48      4.66 o 
  -1  -8   4        2.68        4.39      2.95 o 
   0  -8   4       71.37       62.46      4.08 o 
   1  -8   4       57.29       54.75      5.30 o 
   2  -8   4        0.00        2.76      3.83 o 
   3  -8   4        1.16        4.30      3.89 o 
  -7  -7   4        3.36        0.31      3.97 o 
  -6  -7   4        3.55        1.17      3.92 o 
  -5  -7   4      131.13      130.05      7.30 o 
  -4  -7   4      171.66      168.49      7.66 o 
  -3  -7   4       14.69       11.23      3.64 o 
  -2  -7   4       15.94       14.72      3.10 o 
  -1  -7   4      241.68      262.38      8.76 o 
   0  -7   4       46.47       39.79      4.25 o 
   1  -7   4       48.86       55.63      4.73 o 
   2  -7   4       72.93       87.88      6.43 o 
   3  -7   4       28.79       34.70      5.32 o 
   4  -7   4       23.62       16.15      5.40 o 
  -8  -6   4        9.21        7.58      4.54 o 
  -7  -6   4       41.99       35.69      5.15 o 
  -6  -6   4      156.44      152.82      7.68 o 
  -5  -6   4        1.83        1.17      3.80 o 
  -4  -6   4      126.29      125.25      6.31 o 
  -3  -6   4      142.40      163.30      6.70 o 
  -2  -6   4      135.47      151.43      6.13 o 
  -1  -6   4      745.11      745.17     12.07 o 
   0  -6   4      174.08      151.67      5.30 o 
   1  -6   4       57.41       45.42      4.01 o 
   2  -6   4       52.87       53.71      5.18 o 
   3  -6   4       31.67       28.45      4.22 o 
   4  -6   4       35.18       31.63      5.47 o 
   5  -6   4       45.01       55.35      5.88 o 
  -8  -5   4       10.81       14.19      4.44 o 
  -7  -5   4        1.49        0.89      4.15 o 
  -6  -5   4       32.35       39.72      5.06 o 
  -5  -5   4      245.83      258.68      8.69 o 
  -4  -5   4        5.23        5.98      1.60 o 
  -3  -5   4       41.46       35.56      3.50 o 
  -2  -5   4        3.34        2.12      1.78 o 
  -1  -5   4       38.15       36.73      3.13 o 
   0  -5   4       26.70       19.92      2.15 o 
   1  -5   4       10.94       10.90      2.64 o 
   2  -5   4      127.04      103.15      5.37 o 
   3  -5   4      209.00      216.91      8.18 o 
   4  -5   4        0.56        0.52      3.54 o 
   5  -5   4        3.17        9.94      3.55 o 
   6  -5   4        9.26        5.70      4.57 o 
  -8  -4   4        0.04        4.12      3.57 o 
  -7  -4   4        4.06        0.00      3.66 o 
  -6  -4   4        7.40        8.68      2.96 o 
  -5  -4   4       35.58       41.16      4.02 o 
  -4  -4   4      162.02      190.19      6.75 o 
  -3  -4   4      857.09      881.73     11.17 o 
  -2  -4   4      182.96      178.91      5.27 o 
  -1  -4   4     1594.55     1754.72     14.26 o 
   0  -4   4      760.34      813.21     13.06 o 
   1  -4   4       21.41       28.56      2.78 o 
   2  -4   4        3.38        1.70      2.16 o 
   3  -4   4        0.14        1.30      2.82 o 
   4  -4   4       81.99       96.27      7.10 o 
   5  -4   4       11.64       10.47      3.90 o 
   6  -4   4      100.75      103.69      7.86 o 
  -8  -3   4        4.11        5.05      3.93 o 
  -7  -3   4       39.30       43.92      5.39 o 
  -6  -3   4       78.86       86.50      6.07 o 
  -5  -3   4      482.03      497.52     10.87 o 
  -4  -3   4      174.25      162.00      5.73 o 
  -3  -3   4      229.20      211.94      5.64 o 
  -2  -3   4       80.62      102.15      3.85 o 
  -1  -3   4     1152.56     1163.55     10.47 o 
   0  -3   4        6.11        8.96      1.16 o 
   1  -3   4     2133.99     2255.80     15.71 o 
   2  -3   4       17.32       15.56      2.16 o 
   3  -3   4      176.46      159.16      5.72 o 
   4  -3   4       58.26       45.25      4.47 o 
   5  -3   4       68.11       57.41      5.03 o 
   6  -3   4       20.82       19.00      4.13 o 
   7  -3   4        3.20        6.63      3.26 o 
  -8  -2   4        5.86        4.44      4.56 o 
  -7  -2   4       22.30       23.07      5.01 o 
  -6  -2   4      136.64      126.82      6.62 o 
  -5  -2   4      106.31      109.95      5.47 o 
  -4  -2   4      336.39      382.68      8.29 o 
  -3  -2   4      200.57      252.90      6.01 o 
  -2  -2   4      736.52      723.32      8.16 o 
  -1  -2   4     1876.63     2218.35     13.17 o 
   0  -2   4     7133.64     6933.34    190.38 o 
   1  -2   4      357.21      373.74      6.60 o 
   2  -2   4        0.04        0.41      1.75 o 
   3  -2   4      287.02      355.19      7.24 o 
   4  -2   4       46.04       47.00      3.64 o 
   5  -2   4       24.74       33.32      3.74 o 
   6  -2   4       14.51       13.92      3.65 o 
   7  -2   4       56.97       60.65      6.01 o 
  -8  -1   4        1.75        6.47      3.82 o 
  -7  -1   4        9.81        9.93      3.80 o 
  -6  -1   4        4.96        5.40      3.20 o 
  -5  -1   4        4.00        7.07      2.33 o 
  -4  -1   4       12.49        6.19      2.22 o 
  -3  -1   4      300.16      365.31      6.63 o 
  -2  -1   4     2058.12     2256.33     14.01 o 
  -1  -1   4     1497.45     1858.23     11.47 o 
   0  -1   4    12003.89    11462.07    135.73 o 
   1  -1   4     3016.00     3106.18     64.64 o 
   2  -1   4     1440.67     1347.59     10.88 o 
   3  -1   4     2548.77     2925.47     18.54 o 
   4  -1   4        0.16        0.60      1.94 o 
   5  -1   4        2.80        2.24      2.55 o 
   6  -1   4        0.22        2.06      2.06 o 
   7  -1   4       11.91        8.33      3.42 o 
   8  -1   4        0.02        3.54      3.54 o 
  -8   0   4       15.38        9.20      4.14 o 
  -7   0   4        0.54        0.58      3.34 o 
  -6   0   4        6.95        9.09      3.40 o 
  -5   0   4      282.67      254.43      8.23 o 
  -4   0   4      281.98      282.74      8.51 o 
  -3   0   4     1002.48     1033.88     11.35 o 
  -2   0   4       46.95       52.74      3.03 o 
  -1   0   4       22.50       28.17      1.94 o 
   0   0   4     2179.08     2030.81     35.65 o 
   1   0   4     1675.76     1793.48     10.79 o 
   2   0   4     1034.38      924.47      8.58 o 
   3   0   4      377.13      406.98      6.61 o 
   4   0   4       10.51       12.93      3.42 o 
   5   0   4      110.45      111.22      5.42 o 
   6   0   4       31.70       30.92      4.07 o 
   7   0   4        0.00        1.52      3.35 o 
   8   0   4        0.58        0.88      3.43 o 
  -7   1   4        0.98        3.63      3.47 o 
  -6   1   4       15.50       18.87      4.07 o 
  -5   1   4       48.41       38.53      4.03 o 
  -4   1   4       16.73       11.88      2.80 o 
  -3   1   4     3513.88     3562.81     22.31 o 
  -2   1   4     1163.67     1396.75     12.25 o 
  -1   1   4      140.88      127.18      2.99 o 
   0   1   4     2926.73     3092.92     44.95 o 
   1   1   4      972.28      987.96      9.60 o 
   2   1   4     3402.64     3364.24     71.95 o 
   3   1   4      269.11      310.59      5.81 o 
   4   1   4      203.89      229.00      6.24 o 
   5   1   4       73.92       70.55      4.10 o 
   6   1   4       22.27       21.15      3.61 o 
   7   1   4       30.48       24.69      4.52 o 
   8   1   4       12.37       14.75      3.90 o 
  -7   2   4        0.14        6.56      3.11 o 
  -6   2   4       13.32       10.95      4.60 o 
  -5   2   4        1.67        5.95      3.04 o 
  -4   2   4      197.11      202.43      7.28 o 
  -3   2   4      645.84      657.08     10.72 o 
  -2   2   4      527.74      511.66      8.29 o 
  -1   2   4      466.90      484.29      7.14 o 
   0   2   4      615.27      541.79      7.85 o 
   1   2   4      248.86      222.28      4.38 o 
   2   2   4      341.61      317.93      5.40 o 
   3   2   4       69.01       73.69      3.38 o 
   4   2   4       86.01       64.80      3.47 o 
   5   2   4       69.00       68.86      4.36 o 
   6   2   4        4.22        2.45      3.54 o 
   7   2   4       21.63       23.86      3.97 o 
   8   2   4        0.02        3.14      3.91 o 
  -7   3   4        3.28        7.01      3.89 o 
  -6   3   4        2.80        0.59      3.93 o 
  -5   3   4       44.44       52.77      5.31 o 
  -4   3   4        0.37        0.64      3.24 o 
  -3   3   4        1.69        2.41      2.41 o 
  -2   3   4     1071.65      928.88     12.41 o 
  -1   3   4      407.44      525.75      8.49 o 
   0   3   4      758.19      599.02      5.65 o 
   1   3   4       39.28       40.64      2.70 o 
   2   3   4     1294.51     1160.77     10.95 o 
   3   3   4     1918.90     2260.85     16.43 o 
   4   3   4        0.04        3.51      1.66 o 
   5   3   4      132.56      114.29      5.28 o 
   6   3   4       24.22       24.94      4.02 o 
   7   3   4        6.16        2.98      3.95 o 
   8   3   4        6.18        4.31      3.83 o 
  -6   4   4        0.48        3.67      3.94 o 
  -5   4   4       58.00       64.89      5.74 o 
  -4   4   4       22.56       21.43      4.17 o 
  -3   4   4        0.01        1.61      2.62 o 
  -2   4   4       85.99       89.13      4.96 o 
  -1   4   4      138.86      168.77      5.92 o 
   0   4   4     1211.55     1107.52     17.48 o 
   1   4   4      609.09      668.60      9.25 o 
   2   4   4       56.07       44.92      2.51 o 
   3   4   4        5.58        2.94      1.97 o 
   4   4   4       33.20       30.37      5.13 o 
   5   4   4       25.14       25.15      4.00 o 
   6   4   4       80.52       81.93      5.65 o 
   7   4   4      419.78      410.79     12.07 o 
   8   4   4       32.48       32.78      5.24 o 
  -5   5   4        5.83       11.99      3.86 o 
  -4   5   4       63.84       63.46      4.94 o 
  -3   5   4        7.43        8.34      3.71 o 
  -2   5   4       42.02       37.96      4.13 o 
  -1   5   4       12.85       14.19      2.55 o 
   0   5   4       72.57       59.85      2.83 o 
   1   5   4      411.97      403.80      8.16 o 
   2   5   4       23.98       23.39      2.92 o 
   3   5   4        7.23        3.90      1.80 o 
   4   5   4        9.14       13.74      2.90 o 
   5   5   4       23.40       23.84      3.12 o 
   6   5   4       30.80       28.77      3.82 o 
   7   5   4       75.38       71.46      5.69 o 
   8   5   4       10.66        6.58      4.07 o 
  -5   6   4        2.30        0.91      3.95 o 
  -4   6   4       31.39       31.63      4.85 o 
  -3   6   4        1.32        0.54      3.24 o 
  -2   6   4        0.95        1.45      2.70 o 
  -1   6   4        4.48        2.91      2.91 o 
   0   6   4       75.18       61.90      3.40 o 
   1   6   4      101.16       82.25      4.71 o 
   2   6   4      681.74      672.28     11.27 o 
   3   6   4       22.94       15.49      2.90 o 
   4   6   4      164.44      141.41      6.37 o 
   5   6   4      231.22      196.61      7.52 o 
   6   6   4        3.49        7.91      3.22 o 
   7   6   4       82.62       66.25      6.23 o 
   8   6   4        1.13        3.86      3.86 o 
  -4   7   4        4.13        9.72      3.02 o 
  -3   7   4        0.76        7.24      2.87 o 
  -2   7   4        6.79        8.53      3.88 o 
  -1   7   4        2.97        0.78      3.34 o 
   0   7   4       20.64       22.18      2.72 o 
   1   7   4        5.44        7.45      3.07 o 
   2   7   4      717.09      766.61     14.51 o 
   3   7   4       26.36       25.76      4.01 o 
   4   7   4       43.43       38.21      4.37 o 
   5   7   4      237.64      215.44      8.61 o 
   6   7   4       51.89       57.57      5.25 o 
   7   7   4        1.76        4.97      3.58 o 
   8   7   4        0.07        0.31      3.77 o 
  -3   8   4        2.39        9.21      4.18 o 
  -2   8   4        0.60        3.32      3.87 o 
  -1   8   4       58.78       71.37      6.29 o 
   0   8   4        4.41        5.92      3.01 o 
   1   8   4       16.98       20.19      3.79 o 
   2   8   4       38.74       53.19      5.25 o 
   3   8   4      192.17      173.70      7.83 o 
   4   8   4      131.48      131.05      6.96 o 
   5   8   4        7.20       10.71      3.10 o 
   6   8   4       28.36       25.94      4.24 o 
   7   8   4        0.63        6.69      3.62 o 
  -1   9   4        8.56        7.64      4.26 o 
   0   9   4        0.88        4.57      3.22 o 
   1   9   4        2.48        3.66      3.66 o 
   2   9   4        0.05        1.45      3.36 o 
   3   9   4       40.16       38.31      4.43 o 
   4   9   4       60.79       55.93      5.67 o 
   5   9   4      104.73      117.26      6.91 o 
   6   9   4       12.75       13.16      3.89 o 
   1  10   4        0.06        2.28      3.41 o 
   2  10   4       10.74        4.60      4.23 o 
   3  10   4       39.26       26.88      5.22 o 
   4  10   4        3.08        7.17      3.66 o 
  -3 -10   5       31.13       21.48      4.78 o 
  -2 -10   5        7.94        3.61      4.46 o 
  -1 -10   5       28.62       29.93      4.81 o 
  -5  -9   5       36.28       39.51      5.38 o 
  -4  -9   5        1.92        5.65      3.99 o 
  -3  -9   5       25.54       12.86      4.15 o 
  -2  -9   5       65.39       67.57      5.78 o 
  -1  -9   5       40.97       43.70      5.34 o 
   0  -9   5        8.66        9.46      3.00 o 
   1  -9   5        0.71        2.82      3.66 o 
  -6  -8   5        2.22        5.01      3.98 o 
  -5  -8   5       16.85       15.52      4.31 o 
  -4  -8   5        5.11       11.69      3.26 o 
  -3  -8   5        0.20        2.79      2.96 o 
  -2  -8   5        0.01        4.38      2.40 o 
  -1  -8   5       43.48       44.32      4.78 o 
   0  -8   5        5.85       10.82      2.57 o 
   1  -8   5       32.36       28.99      4.92 o 
   2  -8   5       14.07       22.33      4.40 o 
   3  -8   5       12.56       17.72      4.60 o 
  -7  -7   5       11.55       13.75      4.32 o 
  -6  -7   5       86.73      105.31      6.42 o 
  -5  -7   5      196.45      207.80      8.91 o 
  -4  -7   5       47.96       48.61      5.00 o 
  -3  -7   5        4.71        6.88      3.17 o 
  -2  -7   5      162.52      151.21      6.89 o 
  -1  -7   5       70.17       68.73      4.84 o 
   0  -7   5        4.92        2.60      2.60 o 
   1  -7   5       14.93        6.78      3.41 o 
   2  -7   5        8.43        7.82      3.83 o 
   3  -7   5      137.94      130.69      8.49 o 
   4  -7   5       31.90       35.16      5.18 o 
  -7  -6   5        0.79        2.45      4.04 o 
  -6  -6   5       33.25       33.25      5.46 o 
  -5  -6   5      560.23      532.91     13.11 o 
  -4  -6   5       39.89       45.23      4.20 o 
  -3  -6   5     1135.26     1107.38     15.12 o 
  -2  -6   5      625.34      598.38     11.43 o 
  -1  -6   5       10.81       11.76      3.14 o 
   0  -6   5       19.99       22.89      2.49 o 
   1  -6   5      147.80      164.55      6.74 o 
   2  -6   5      152.27      154.19      7.20 o 
   3  -6   5       11.31       13.94      4.30 o 
   4  -6   5      211.04      253.18     10.65 o 
   5  -6   5        0.25        3.19      4.23 o 
  -8  -5   5        9.04       11.36      3.97 o 
  -7  -5   5       14.12        3.56      4.53 o 
  -6  -5   5        1.33        1.31      3.87 o 
  -5  -5   5        0.01        4.47      3.46 o 
  -4  -5   5      302.44      286.15      8.47 o 
  -3  -5   5       89.43       80.42      4.57 o 
  -2  -5   5       38.55       27.77      2.95 o 
  -1  -5   5      107.33      106.38      4.78 o 
   0  -5   5      208.38      212.69      8.92 o 
   1  -5   5      173.10      148.03      5.97 o 
   2  -5   5       26.36       26.21      3.49 o 
   3  -5   5       13.55       12.58      3.57 o 
   4  -5   5      201.13      210.50      8.99 o 
   5  -5   5        5.09        9.41      4.21 o 
   6  -5   5        0.57        4.11      3.59 o 
  -8  -4   5        0.01        0.33      4.14 o 
  -7  -4   5        0.22        3.17      3.68 o 
  -6  -4   5       16.85       12.12      3.93 o 
  -5  -4   5       57.27       61.89      4.63 o 
  -4  -4   5      217.67      197.11      6.75 o 
  -3  -4   5       38.23       43.29      3.37 o 
  -2  -4   5     2474.82     2362.58     17.56 o 
  -1  -4   5      419.13      348.41      7.35 o 
   0  -4   5      189.87      161.03      3.81 o 
   1  -4   5        2.81        7.02      1.96 o 
   2  -4   5       10.49       10.90      2.46 o 
   3  -4   5       98.53       85.57      4.94 o 
   4  -4   5      243.98      255.08      8.84 o 
   5  -4   5        2.12        2.39      3.74 o 
   6  -4   5       60.11       50.04      6.43 o 
  -8  -3   5       14.01       19.79      4.23 o 
  -7  -3   5       20.33       14.75      4.68 o 
  -6  -3   5       64.27       69.43      5.64 o 
  -5  -3   5       22.60       16.68      3.48 o 
  -4  -3   5       32.90       34.41      3.35 o 
  -3  -3   5       11.09        8.31      1.77 o 
  -2  -3   5       19.05       17.16      2.02 o 
  -1  -3   5       24.24       23.32      2.03 o 
   0  -3   5      379.97      454.15      5.14 o 
   1  -3   5     1956.77     2126.21     15.98 o 
   2  -3   5      684.89      670.58      9.81 o 
   3  -3   5      102.46       97.75      5.09 o 
   4  -3   5        0.58        4.14      2.54 o 
   5  -3   5        6.43        5.44      3.29 o 
   6  -3   5       51.80       55.27      5.60 o 
   7  -3   5       19.15       25.18      4.76 o 
  -8  -2   5        4.69        0.98      3.96 o 
  -7  -2   5        8.80       15.28      4.27 o 
  -6  -2   5        0.83        5.93      2.82 o 
  -5  -2   5       10.88       12.47      2.99 o 
  -4  -2   5      136.33      138.03      5.36 o 
  -3  -2   5        6.26        7.69      2.08 o 
  -2  -2   5        5.98        5.40      1.63 o 
  -1  -2   5       28.27       22.62      1.43 o 
   0  -2   5      901.86     1114.61     14.47 o 
   1  -2   5     1268.92     1171.44     10.64 o 
   2  -2   5      342.05      360.70      6.53 o 
   3  -2   5      475.71      542.26      9.06 o 
   4  -2   5        8.47        3.29      2.40 o 
   5  -2   5       54.22       66.78      4.90 o 
   6  -2   5        4.76        0.78      3.38 o 
   7  -2   5       35.23       41.39      4.90 o 
  -8  -1   5        0.19        4.21      3.90 o 
  -7  -1   5       93.23       99.71      7.16 o 
  -6  -1   5       33.07       32.05      4.22 o 
  -5  -1   5       57.45       52.86      4.35 o 
  -4  -1   5      183.48      199.04      6.33 o 
  -3  -1   5      288.35      285.52      6.53 o 
  -2  -1   5      207.53      169.87      4.72 o 
  -1  -1   5      163.99      183.34      4.34 o 
   0  -1   5     1585.46     1597.51     22.57 o 
   1  -1   5      650.59      666.26      7.44 o 
   2  -1   5       75.84       80.12      3.63 o 
   3  -1   5      487.70      442.38      7.54 o 
   4  -1   5       78.36       84.53      4.42 o 
   5  -1   5      184.09      163.20      6.86 o 
   6  -1   5        1.60        1.17      3.08 o 
   7  -1   5        0.29        2.72      3.62 o 
   8  -1   5       20.54       15.80      4.07 o 
  -8   0   5        0.01        3.27      3.81 o 
  -7   0   5        0.89        8.26      3.14 o 
  -6   0   5       56.40       57.83      5.63 o 
  -5   0   5        0.58       10.78      4.03 o 
  -4   0   5       34.63       39.35      3.63 o 
  -3   0   5       63.92       53.19      3.46 o 
  -2   0   5      726.49      880.17      9.68 o 
  -1   0   5       51.38       54.46      2.54 o 
   0   0   5      490.11      491.38      6.09 o 
   1   0   5       24.30       30.47      2.15 o 
   2   0   5      203.74      215.98      5.33 o 
   3   0   5     1045.42     1110.92     11.19 o 
   4   0   5        1.98        1.41      1.85 o 
   5   0   5      209.63      204.53      7.11 o 
   6   0   5       84.66       92.30      5.83 o 
   7   0   5       21.80       26.36      4.34 o 
   8   0   5        7.82        8.39      3.60 o 
  -7   1   5        4.49        4.66      1.02 o 
  -6   1   5        1.29        0.80      2.85 o 
  -5   1   5      118.84      126.20      6.37 o 
  -4   1   5       71.54       64.99      4.46 o 
  -3   1   5     1465.41     1674.47     16.02 o 
  -2   1   5      982.84      987.65     10.82 o 
  -1   1   5      240.20      262.46      5.11 o 
   0   1   5     2739.31     2832.74    149.02 o 
   1   1   5      690.99      689.70      7.52 o 
   2   1   5        5.00        6.59      1.99 o 
   3   1   5      968.51     1142.14     11.31 o 
   4   1   5      385.11      348.18      7.70 o 
   5   1   5      709.83      742.50     11.70 o 
   6   1   5      543.06      526.92     11.87 o 
   7   1   5        5.08        6.02      3.07 o 
   8   1   5        0.46        3.82      3.82 o 
  -7   2   5        0.97        1.25      3.18 o 
  -6   2   5       32.75       33.10      5.12 o 
  -5   2   5       10.96       13.31      3.81 o 
  -4   2   5       60.32       49.61      4.23 o 
  -3   2   5      125.02      123.37      5.62 o 
  -2   2   5     1925.81     2435.91     18.22 o 
  -1   2   5      260.21      263.51      5.54 o 
   0   2   5      423.48      372.19      9.67 o 
   1   2   5       20.88       23.47      2.55 o 
   2   2   5       35.44       40.76      3.07 o 
   3   2   5       18.97       25.71      2.93 o 
   4   2   5        4.05        9.40      2.03 o 
   5   2   5      148.14      167.02      6.05 o 
   6   2   5     1609.30     1640.65     19.28 o 
   7   2   5       12.91        7.24      4.02 o 
   8   2   5      148.71      150.66      8.15 o 
  -6   3   5        8.68       13.34      4.05 o 
  -5   3   5       74.51       73.92      5.95 o 
  -4   3   5       71.82       73.94      5.28 o 
  -3   3   5        7.47       10.43      2.96 o 
  -2   3   5        7.95        6.88      2.18 o 
  -1   3   5       66.89       59.59      3.66 o 
   0   3   5      942.20      975.14     12.34 o 
   1   3   5      813.08      829.91      9.61 o 
   2   3   5      369.86      459.33      7.25 o 
   3   3   5     1984.89     2216.38     16.74 o 
   4   3   5      137.97      165.36      5.63 o 
   5   3   5      162.82      165.39      6.07 o 
   6   3   5      783.74      852.07     14.13 o 
   7   3   5       77.24       84.31      6.00 o 
   8   3   5       37.99       42.16      5.21 o 
  -6   4   5        4.83        2.11      4.16 o 
  -5   4   5       15.55       13.13      4.39 o 
  -4   4   5       13.57        8.62      3.62 o 
  -3   4   5       67.62       70.94      4.98 o 
  -2   4   5        7.58        1.27      2.49 o 
  -1   4   5       28.22       36.81      3.14 o 
   0   4   5      144.08      116.23      3.31 o 
   1   4   5      214.92      174.28      5.39 o 
   2   4   5     1137.39     1257.66     13.02 o 
   3   4   5      340.35      267.57      6.84 o 
   4   4   5      517.19      502.47      9.99 o 
   5   4   5      461.02      442.48     10.25 o 
   6   4   5       38.19       39.82      4.65 o 
   7   4   5       58.15       69.86      5.66 o 
   8   4   5       12.10       13.77      4.42 o 
  -5   5   5        0.09        0.58      3.61 o 
  -4   5   5        5.29        2.65      4.10 o 
  -3   5   5        7.47        4.00      3.05 o 
  -2   5   5       21.43       19.19      3.45 o 
  -1   5   5        2.13        0.94      2.40 o 
   0   5   5        0.07        2.25      5.94 o 
   1   5   5       72.28       96.68      4.68 o 
   2   5   5      779.22      896.56     12.31 o 
   3   5   5       49.33       62.94      3.89 o 
   4   5   5       34.63       37.84      3.49 o 
   5   5   5      254.74      290.97      8.84 o 
   6   5   5       14.62       14.36      3.92 o 
   7   5   5       22.04       25.78      4.48 o 
   8   5   5        4.90        6.28      4.25 o 
  -5   6   5        0.92        1.50      4.05 o 
  -4   6   5        1.40        2.56      3.66 o 
  -3   6   5        7.86        6.88      3.45 o 
  -2   6   5        5.92        3.16      3.10 o 
  -1   6   5        4.20        1.10      2.93 o 
   0   6   5        8.31        8.67      1.93 o 
   1   6   5       73.34       64.67      4.61 o 
   2   6   5        1.17        3.44      2.87 o 
   3   6   5      231.53      246.76      7.89 o 
   4   6   5      377.92      369.60      9.85 o 
   5   6   5       14.32        7.95      3.59 o 
   6   6   5      324.76      309.07      9.77 o 
   7   6   5        0.22        2.82      3.40 o 
   8   6   5       21.82       16.55      4.25 o 
  -4   7   5        1.72        5.07      3.00 o 
  -3   7   5        8.87        5.77      3.75 o 
  -2   7   5        0.09        2.19      3.25 o 
  -1   7   5       17.21       18.01      3.77 o 
   0   7   5       10.54        4.94      2.26 o 
   1   7   5       22.50       30.62      4.05 o 
   2   7   5       16.60       25.20      4.22 o 
   3   7   5       11.96       14.03      3.10 o 
   4   7   5        8.25        8.66      2.76 o 
   5   7   5       26.51       20.01      3.65 o 
   6   7   5        0.30        3.22      3.22 o 
   7   7   5       21.99       24.06      3.92 o 
  -3   8   5        0.35        3.01      3.37 o 
  -2   8   5        0.05        2.10      3.29 o 
  -1   8   5        4.94        3.17      3.92 o 
   0   8   5       23.88       18.09      3.06 o 
   1   8   5        1.66        1.68      3.14 o 
   2   8   5       46.74       52.08      5.13 o 
   3   8   5        2.17        1.30      3.73 o 
   4   8   5        3.27        9.46      3.35 o 
   5   8   5       84.46       82.06      6.21 o 
   6   8   5       17.66       19.31      3.94 o 
   7   8   5        1.51        0.93      3.45 o 
  -1   9   5        1.66        0.32      3.46 o 
   0   9   5       19.88       22.19      3.24 o 
   1   9   5        9.82        7.42      3.54 o 
   2   9   5        1.37        1.17      4.11 o 
   3   9   5       16.42       11.71      4.36 o 
   4   9   5       16.60       10.67      4.30 o 
   5   9   5       31.14       32.55      4.67 o 
   6   9   5        9.45       17.47      3.81 o 
   1  10   5        0.83        3.06      3.48 o 
   2  10   5       17.57       21.84      4.69 o 
   3  10   5        0.11        1.57      3.53 o 
   4  10   5       18.90       18.96      4.25 o 
  -2 -10   6        1.83        0.95      3.67 o 
  -5  -9   6       11.50       14.80      4.61 o 
  -4  -9   6        2.19        0.58      4.32 o 
  -3  -9   6       35.49       41.93      4.53 o 
  -2  -9   6        4.27        2.01      3.93 o 
  -1  -9   6        3.57        1.85      4.07 o 
   0  -9   6       16.95       19.56      3.26 o 
   1  -9   6        1.16        2.84      3.80 o 
  -6  -8   6        0.06        4.43      3.56 o 
  -5  -8   6        7.79       13.65      3.96 o 
  -4  -8   6        7.08        4.71      3.59 o 
  -3  -8   6        7.17       12.77      3.33 o 
  -2  -8   6       61.87       53.64      5.10 o 
  -1  -8   6       44.43       35.31      4.75 o 
   0  -8   6        0.23        2.48      2.48 o 
   1  -8   6       10.99        3.43      4.26 o 
   2  -8   6        7.86        4.91      4.24 o 
   3  -8   6       26.23       30.68      4.64 o 
  -7  -7   6        7.15        2.24      4.51 o 
  -6  -7   6       22.06       21.87      4.98 o 
  -5  -7   6       20.59       30.17      5.03 o 
  -4  -7   6       21.90       25.25      3.58 o 
  -3  -7   6       73.70       65.00      5.17 o 
  -2  -7   6        3.22        7.13      2.99 o 
  -1  -7   6      197.09      205.38      8.45 o 
   0  -7   6        8.81        8.44      2.38 o 
   1  -7   6       26.99       32.06      3.89 o 
   2  -7   6       12.74       13.08      4.43 o 
   3  -7   6       36.07       40.51      4.74 o 
   4  -7   6       15.91       24.52      4.78 o 
  -7  -6   6        0.36        3.44      3.86 o 
  -6  -6   6       19.33       19.49      5.56 o 
  -5  -6   6      223.02      240.65      9.08 o 
  -4  -6   6       61.41       69.30      5.37 o 
  -3  -6   6      296.61      267.75      8.58 o 
  -2  -6   6      253.46      216.80      7.41 o 
  -1  -6   6      291.37      286.54      8.79 o 
   0  -6   6       38.92       37.02      3.84 o 
   1  -6   6     1043.26     1041.98     16.82 o 
   2  -6   6        4.18        4.22      3.50 o 
   3  -6   6        2.49        0.54      3.69 o 
   4  -6   6        0.12        4.20      4.20 o 
   5  -6   6        1.41        0.63      4.19 o 
  -7  -5   6       84.12       88.92      6.72 o 
  -6  -5   6       61.71       60.07      5.86 o 
  -5  -5   6       69.77       66.17      5.15 o 
  -4  -5   6        2.70        4.81      2.90 o 
  -3  -5   6       28.03       26.18      3.16 o 
  -2  -5   6     1138.44     1171.83     14.04 o 
  -1  -5   6        8.27        9.24      2.32 o 
   0  -5   6        3.22        0.94      1.56 o 
   1  -5   6      161.77      163.27      6.32 o 
   2  -5   6       10.37        5.35      2.99 o 
   3  -5   6      203.63      197.76      8.03 o 
   4  -5   6        6.87        6.36      3.83 o 
   5  -5   6       59.66       52.58      6.11 o 
   6  -5   6       14.47       16.57      4.38 o 
  -8  -4   6        0.99        4.52      3.58 o 
  -7  -4   6       39.52       44.63      5.10 o 
  -6  -4   6       26.59       30.31      4.07 o 
  -5  -4   6        3.00        2.14      2.89 o 
  -4  -4   6       37.89       46.55      3.98 o 
  -3  -4   6       91.14       90.35      4.25 o 
  -2  -4   6      301.10      271.81      7.05 o 
  -1  -4   6       50.72       51.37      3.33 o 
   0  -4   6     1025.92     1006.08      8.90 o 
   1  -4   6      176.47      151.09      5.41 o 
   2  -4   6      423.63      392.69      9.15 o 
   3  -4   6       11.16        8.44      3.29 o 
   4  -4   6       10.94        7.45      3.43 o 
   5  -4   6       54.76       63.15      6.06 o 
   6  -4   6       35.36       39.14      5.56 o 
  -8  -3   6        5.02        1.28      4.29 o 
  -7  -3   6        1.70        3.48      3.67 o 
  -6  -3   6       61.17       48.44      5.27 o 
  -5  -3   6       64.49       64.83      4.61 o 
  -4  -3   6      137.94      104.65      5.18 o 
  -3  -3   6        8.55        1.12      2.86 o 
  -2  -3   6     1013.15      996.93     11.21 o 
  -1  -3   6     2392.23     2765.34     18.10 o 
   0  -3   6      743.18      686.21      9.57 o 
   1  -3   6     1245.57     1254.42     13.01 o 
   2  -3   6      582.96      534.38      9.16 o 
   3  -3   6      603.74      540.65     10.57 o 
   4  -3   6      682.82      690.86     13.64 o 
   5  -3   6      120.27      125.70      6.93 o 
   6  -3   6       48.37       45.28      5.31 o 
   7  -3   6      135.03      136.14      7.83 o 
  -8  -2   6        0.66        1.94      3.15 o 
  -7  -2   6       37.10       32.36      5.15 o 
  -6  -2   6       29.67       40.39      4.40 o 
  -5  -2   6       10.87       11.23      3.00 o 
  -4  -2   6        0.59        1.62      1.96 o 
  -3  -2   6     1150.72     1125.78     12.42 o 
  -2  -2   6      382.19      392.00      6.71 o 
  -1  -2   6      209.00      179.55      4.91 o 
   0  -2   6      334.51      386.12      7.47 o 
   1  -2   6      186.02      173.86      5.02 o 
   2  -2   6       29.58       27.45      2.64 o 
   3  -2   6      459.00      430.77      8.81 o 
   4  -2   6       24.49       24.55      3.50 o 
   5  -2   6        3.63        3.70      2.78 o 
   6  -2   6        0.01        1.02      3.37 o 
   7  -2   6        2.42        0.58      3.87 o 
  -8  -1   6        0.02        1.30      3.86 o 
  -7  -1   6       25.45       14.92      5.23 o 
  -6  -1   6      110.36      109.38      6.55 o 
  -5  -1   6       20.16       16.00      3.01 o 
  -4  -1   6       64.35       60.77      3.32 o 
  -3  -1   6      199.55      153.12      5.10 o 
  -2  -1   6        2.81        0.53      1.27 o 
  -1  -1   6       43.17       47.87      2.56 o 
   0  -1   6       37.59       33.98      2.75 o 
   1  -1   6     1569.01     1744.60     13.03 o 
   2  -1   6     1757.77     1829.72     13.96 o 
   3  -1   6       25.35       28.45      2.98 o 
   4  -1   6      296.74      258.37      7.24 o 
   5  -1   6       46.30       41.68      3.94 o 
   6  -1   6      166.76      161.30      7.29 o 
   7  -1   6        2.02        3.61      3.75 o 
   8  -1   6        0.44        6.01      3.54 o 
  -7   0   6        0.04        3.26      3.33 o 
  -6   0   6        1.48        1.30      3.75 o 
  -5   0   6        2.17        0.44      2.79 o 
  -4   0   6       99.88       98.30      4.93 o 
  -3   0   6      127.44      148.73      5.37 o 
  -2   0   6      475.40      420.35      7.12 o 
  -1   0   6      406.82      427.89      6.50 o 
   0   0   6     1845.92     1723.97     15.07 o 
   1   0   6        5.17        5.02      1.28 o 
   2   0   6     1139.49     1116.57     10.49 o 
   3   0   6       89.17       83.09      4.14 o 
   4   0   6       63.60       58.58      3.53 o 
   5   0   6       11.46        9.12      2.65 o 
   6   0   6       23.94       22.80      4.93 o 
   7   0   6        8.74        6.85      3.68 o 
   8   0   6       22.63       25.74      4.17 o 
  -7   1   6        0.18        1.82      3.62 o 
  -6   1   6        1.19        1.59      3.17 o 
  -5   1   6      134.77      118.48      6.42 o 
  -4   1   6       14.78       12.08      2.64 o 
  -3   1   6        1.78        2.66      2.66 o 
  -2   1   6      483.28      598.59      8.89 o 
  -1   1   6       49.33       42.37      2.42 o 
   0   1   6      643.68      684.94     10.68 o 
   1   1   6      857.83     1028.22      9.92 o 
   2   1   6     2332.64     2432.24     15.68 o 
   3   1   6      947.48      972.89     10.94 o 
   4   1   6      487.37      496.42      9.29 o 
   5   1   6      114.14      111.57      5.18 o 
   6   1   6      251.60      273.53      8.81 o 
   7   1   6      103.39       93.85      6.54 o 
   8   1   6        3.69       11.26      3.37 o 
  -7   2   6        1.27        4.03      4.03 o 
  -6   2   6        0.00        3.32      3.32 o 
  -5   2   6      131.06      155.52      7.55 o 
  -4   2   6        0.15        3.64      3.64 o 
  -3   2   6      178.21      168.17      6.49 o 
  -2   2   6      458.62      424.15      8.39 o 
  -1   2   6     1568.95     1666.27     14.17 o 
   0   2   6      187.57      187.58      3.07 o 
   1   2   6     1207.07     1176.54     11.20 o 
   2   2   6      220.18      251.50      5.82 o 
   3   2   6      143.06      153.63      5.75 o 
   4   2   6      442.18      486.43      8.84 o 
   5   2   6       68.19       80.41      4.57 o 
   6   2   6      163.39      179.60      7.56 o 
   7   2   6       48.88       51.20      4.85 o 
   8   2   6        2.66        1.74      3.46 o 
  -6   3   6        3.08        2.88      3.91 o 
  -5   3   6        1.63        1.04      3.58 o 
  -4   3   6      146.88      147.08      6.99 o 
  -3   3   6       25.98       38.59      4.22 o 
  -2   3   6       14.87       19.49      2.98 o 
  -1   3   6        4.92        2.56      1.80 o 
   0   3   6      280.22      324.64      7.53 o 
   1   3   6      101.59      130.11      4.63 o 
   2   3   6      111.24       99.02      4.11 o 
   3   3   6       14.24       17.01      2.78 o 
   4   3   6       81.29       79.02      4.24 o 
   5   3   6       71.46       76.42      4.70 o 
   6   3   6        1.66        7.75      2.69 o 
   7   3   6       14.44       10.58      3.80 o 
   8   3   6        2.23        6.40      3.25 o 
  -6   4   6        0.04        0.89      3.46 o 
  -5   4   6       11.54       10.65      3.95 o 
  -4   4   6       19.15       25.95      4.51 o 
  -3   4   6      150.35      164.93      7.60 o 
  -2   4   6       27.73       21.12      3.38 o 
  -1   4   6       20.12       15.47      2.42 o 
   0   4   6       57.76       59.99      2.94 o 
   1   4   6       15.37       24.51      2.76 o 
   2   4   6        8.78        5.45      2.16 o 
   3   4   6       16.65       25.00      2.68 o 
   4   4   6      764.79      809.31     12.05 o 
   5   4   6      605.03      676.36     12.04 o 
   6   4   6       33.35       30.64      4.32 o 
   7   4   6       10.60       14.27      4.01 o 
   8   4   6       16.06       25.12      4.35 o 
  -5   5   6        0.20        5.46      3.80 o 
  -4   5   6        1.71        1.85      3.44 o 
  -3   5   6        0.03        2.88      2.75 o 
  -2   5   6       20.37       27.65      4.07 o 
  -1   5   6      361.69      362.26      9.37 o 
   0   5   6      340.18      319.50      7.35 o 
   1   5   6      147.69      160.78      6.12 o 
   2   5   6      333.05      324.66      8.43 o 
   3   5   6       66.85       58.90      4.16 o 
   4   5   6       18.25       22.22      3.71 o 
   5   5   6      125.43      106.22      6.12 o 
   6   5   6       97.81       81.97      5.98 o 
   7   5   6       23.52       23.54      4.80 o 
   8   5   6       22.10       14.76      4.67 o 
  -4   6   6       11.76       14.99      3.92 o 
  -3   6   6        1.45        3.70      3.70 o 
  -2   6   6        7.25       11.51      3.20 o 
  -1   6   6        3.28        3.09      3.03 o 
   0   6   6        9.96        9.14      2.94 o 
   1   6   6        2.07        3.44      2.19 o 
   2   6   6       18.61       13.83      3.15 o 
   3   6   6        4.13        0.60      2.72 o 
   4   6   6       20.47       24.01      3.08 o 
   5   6   6       18.97       17.44      3.81 o 
   6   6   6       10.04        7.77      4.37 o 
   7   6   6       15.32       14.53      4.09 o 
   8   6   6       15.11       12.90      4.10 o 
  -3   7   6        0.00        1.14      3.52 o 
  -2   7   6       55.58       49.82      5.60 o 
  -1   7   6        6.91        9.65      3.68 o 
   0   7   6        0.08        0.67      1.90 o 
   1   7   6      385.89      381.41     10.53 o 
   2   7   6       12.73       19.64      3.60 o 
   3   7   6       57.42       56.86      5.09 o 
   4   7   6      262.62      260.48      9.05 o 
   5   7   6       12.99       15.75      3.50 o 
   6   7   6       10.17        8.33      4.13 o 
   7   7   6       40.95       46.89      5.26 o 
  -2   8   6       10.23        2.62      4.08 o 
  -1   8   6        0.11        3.95      3.18 o 
   0   8   6       27.51       27.87      5.15 o 
   1   8   6       55.79       42.62      5.04 o 
   2   8   6        6.45        6.38      3.63 o 
   3   8   6      122.31      110.04      7.05 o 
   4   8   6       10.42       10.61      3.90 o 
   5   8   6       27.14       24.74      4.22 o 
   6   8   6       14.91       16.74      4.57 o 
   7   8   6        5.82        8.55      3.23 o 
  -1   9   6        4.94        7.42      3.87 o 
   0   9   6        0.38        2.15      2.31 o 
   1   9   6       15.97       22.13      4.07 o 
   2   9   6        0.00        3.77      3.96 o 
   3   9   6        1.36        8.99      3.84 o 
   4   9   6        9.14       18.42      3.43 o 
   5   9   6       24.87       22.75      4.97 o 
   6   9   6        2.00        3.97      3.59 o 
   2  10   6        0.02        0.90      3.58 o 
   3  10   6       15.50       15.33      4.70 o 
  -4  -9   7        3.39        5.22      3.89 o 
  -3  -9   7       54.52       40.83      5.50 o 
  -2  -9   7      101.31      112.47      7.29 o 
  -1  -9   7        4.87        1.89      4.57 o 
   0  -9   7       22.31       44.11      8.23 o 
   1  -9   7        0.11        0.96      3.68 o 
  -6  -8   7        9.08        6.35      4.35 o 
  -5  -8   7        0.00        3.62      3.83 o 
  -4  -8   7       10.80        2.84      3.94 o 
  -3  -8   7        8.13       12.25      3.69 o 
  -2  -8   7        6.07        0.28      3.05 o 
  -1  -8   7       32.00       30.07      4.31 o 
   0  -8   7       17.93       22.18      3.11 o 
   1  -8   7       65.05       63.70      6.24 o 
   2  -8   7        0.01        0.00      3.71 o 
   3  -8   7        4.99        1.64      3.97 o 
  -6  -7   7       34.30       29.23      5.37 o 
  -5  -7   7       52.86       47.31      5.60 o 
  -4  -7   7        0.26        0.00      3.41 o 
  -3  -7   7       36.21       33.53      4.37 o 
  -2  -7   7       85.21       83.29      5.99 o 
  -1  -7   7       40.07       54.91      5.08 o 
   0  -7   7       46.30       45.43      3.71 o 
   1  -7   7        0.30        5.98      3.05 o 
   2  -7   7       22.38       23.10      4.45 o 
   3  -7   7        5.46        3.92      3.74 o 
   4  -7   7        5.53        6.15      3.90 o 
  -7  -6   7        0.07        5.36      3.68 o 
  -6  -6   7      399.65      446.94     13.62 o 
  -5  -6   7       83.11       80.68      6.21 o 
  -4  -6   7        9.35        9.12      3.52 o 
  -3  -6   7       77.31       77.72      5.39 o 
  -2  -6   7      215.78      254.21      8.13 o 
  -1  -6   7        0.04        1.28      2.52 o 
   0  -6   7      277.06      281.60      6.39 o 
   1  -6   7        0.24        3.40      3.40 o 
   2  -6   7      635.72      638.23     14.33 o 
   3  -6   7        0.41        2.70      3.35 o 
   4  -6   7        3.75        4.04      1.10 o 
   5  -6   7        6.35        6.10      3.95 o 
  -7  -5   7        0.47        3.98      3.98 o 
  -6  -5   7      245.88      257.87     10.03 o 
  -5  -5   7        5.98       10.35      3.22 o 
  -4  -5   7      556.27      565.64     12.22 o 
  -3  -5   7       58.17       60.56      4.55 o 
  -2  -5   7        3.39        7.58      2.41 o 
  -1  -5   7      102.32      101.50      5.11 o 
   0  -5   7      181.89      198.69      4.98 o 
   1  -5   7       12.70        8.22      2.93 o 
   2  -5   7       27.33       29.67      3.76 o 
   3  -5   7       68.71       79.57      5.94 o 
   4  -5   7       84.08       69.58      6.39 o 
   5  -5   7       26.29       22.59      4.81 o 
  -7  -4   7        0.26        8.38      3.50 o 
  -6  -4   7       15.64       17.37      4.27 o 
  -5  -4   7       74.41       75.17      5.11 o 
  -4  -4   7       76.79       64.72      4.38 o 
  -3  -4   7        3.80        0.51      2.26 o 
  -2  -4   7       55.29       52.18      3.60 o 
  -1  -4   7        0.81        3.79      2.18 o 
   0  -4   7      688.96      687.75     14.07 o 
   1  -4   7       39.80       39.55      3.79 o 
   2  -4   7      195.46      211.88      7.13 o 
   3  -4   7       22.72       23.28      4.11 o 
   4  -4   7       36.10       35.97      4.67 o 
   5  -4   7        5.71        6.34      3.36 o 
   6  -4   7       12.46       15.24      4.55 o 
  -7  -3   7        1.65        0.00      3.97 o 
  -6  -3   7        1.50        3.32      3.47 o 
  -5  -3   7       99.40      100.70      6.05 o 
  -4  -3   7       47.71       57.97      3.74 o 
  -3  -3   7      603.77      593.32      9.86 o 
  -2  -3   7       18.81       19.25      2.59 o 
  -1  -3   7      195.59      219.60      5.98 o 
   0  -3   7      838.99      869.15     30.33 o 
   1  -3   7      406.99      384.65      8.21 o 
   2  -3   7       63.25       61.63      3.77 o 
   3  -3   7       28.37       25.57      3.14 o 
   4  -3   7        0.07        1.67      2.96 o 
   5  -3   7      508.37      537.00     13.60 o 
   6  -3   7       39.74       49.04      5.17 o 
   7  -3   7        7.22        7.11      3.79 o 
  -7  -2   7       22.53       20.02      4.90 o 
  -6  -2   7       42.25       35.96      4.49 o 
  -5  -2   7       15.97       16.86      3.48 o 
  -4  -2   7       40.52       35.66      3.64 o 
  -3  -2   7      258.61      279.78      7.20 o 
  -2  -2   7      238.66      192.07      5.64 o 
  -1  -2   7     1098.34     1034.47     11.04 o 
   0  -2   7      409.92      413.22     10.04 o 
   1  -2   7        6.82       10.39      2.41 o 
   2  -2   7       20.83       15.77      2.23 o 
   3  -2   7        5.65        7.24      2.07 o 
   4  -2   7       55.96       64.84      4.54 o 
   5  -2   7       62.44       63.22      5.05 o 
   6  -2   7        0.39        3.40      3.40 o 
   7  -2   7        9.54        3.25      4.21 o 
  -7  -1   7        0.76        8.01      3.73 o 
  -6  -1   7        2.58        2.56      2.93 o 
  -5  -1   7       14.26       18.04      3.45 o 
  -4  -1   7        4.54        2.53      2.53 o 
  -3  -1   7       21.52       16.69      2.79 o 
  -2  -1   7      282.91      314.39      6.81 o 
  -1  -1   7       53.95       52.01      2.60 o 
   0  -1   7       84.25       83.76      2.13 o 
   1  -1   7       93.86      113.31      4.06 o 
   2  -1   7      982.35      931.34     10.57 o 
   3  -1   7       13.63       12.04      1.86 o 
   4  -1   7       37.10       36.42      3.17 o 
   5  -1   7       34.78       27.27      3.92 o 
   6  -1   7       44.57       47.78      5.21 o 
   7  -1   7        2.24        1.40      4.25 o 
  -7   0   7        0.01        3.98      3.98 o 
  -6   0   7        0.41        1.30      3.13 o 
  -5   0   7        0.26        2.84      2.64 o 
  -4   0   7      182.59      202.71      7.08 o 
  -3   0   7      138.09      107.82      4.77 o 
  -2   0   7      110.89      117.16      4.48 o 
  -1   0   7      424.83      374.72      6.61 o 
   0   0   7       92.22      101.41      9.60 o 
   1   0   7      226.27      217.80      4.05 o 
   2   0   7     1381.44     1387.43     12.52 o 
   3   0   7        1.31        4.13      2.02 o 
   4   0   7       17.52       16.72      2.52 o 
   5   0   7        3.69        1.17      2.24 o 
   6   0   7        3.02        0.46      2.83 o 
   7   0   7        7.20        4.06      4.01 o 
   8   0   7       13.43       15.72      4.11 o 
  -7   1   7       11.37        9.60      3.55 o 
  -6   1   7        5.15        5.64      3.56 o 
  -5   1   7        9.86       13.76      3.50 o 
  -4   1   7       76.05       69.64      4.77 o 
  -3   1   7       39.31       31.06      3.06 o 
  -2   1   7       34.58       35.72      3.03 o 
  -1   1   7      519.54      502.51      7.76 o 
   0   1   7        7.04        5.73      1.10 o 
   1   1   7     3397.87     3244.66     18.70 o 
   2   1   7       72.51       60.20      3.22 o 
   3   1   7      409.82      411.84      6.70 o 
   4   1   7      959.19      930.22     12.40 o 
   5   1   7      171.48      143.04      6.25 o 
   6   1   7        8.95        7.08      3.68 o 
   7   1   7      228.06      216.30      9.15 o 
   8   1   7        0.32        5.27      2.95 o 
  -7   2   7        0.74        3.62      3.45 o 
  -6   2   7        2.33        8.04      3.64 o 
  -5   2   7       51.20       55.11      5.78 o 
  -4   2   7     1255.71     1255.38     18.42 o 
  -3   2   7        8.26       11.04      2.98 o 
  -2   2   7      115.22      133.39      5.21 o 
  -1   2   7      867.35     1009.28     11.78 o 
   0   2   7        0.31        0.21      1.12 o 
   1   2   7      114.10      133.63      4.44 o 
   2   2   7      294.78      284.16      6.57 o 
   3   2   7        3.90        7.88      1.86 o 
   4   2   7     1170.46     1374.74     15.09 o 
   5   2   7      289.32      286.32      8.45 o 
   6   2   7      170.51      181.08      7.85 o 
   7   2   7       22.08       25.34      4.15 o 
   8   2   7        2.21        3.82      3.76 o 
  -6   3   7        1.44        3.14      3.85 o 
  -5   3   7        1.51        2.57      3.58 o 
  -4   3   7        7.23        7.94      2.14 o 
  -3   3   7      100.69       76.35      5.18 o 
  -2   3   7      348.55      387.64      9.38 o 
  -1   3   7        0.43        3.90      1.82 o 
   0   3   7      282.87      301.88      4.97 o 
   1   3   7       10.06       12.16      2.52 o 
   2   3   7      406.87      376.33      7.91 o 
   3   3   7       30.91       28.72      2.74 o 
   4   3   7      192.58      170.22      6.18 o 
   5   3   7      343.81      325.13      9.03 o 
   6   3   7       49.58       38.88      4.21 o 
   7   3   7       40.36       33.53      4.93 o 
   8   3   7        1.03        1.49      3.33 o 
  -6   4   7        0.21        0.29      3.02 o 
  -5   4   7        0.01        3.53      3.08 o 
  -4   4   7       11.44        8.10      3.77 o 
  -3   4   7       72.93       72.48      5.24 o 
  -2   4   7        2.47        4.40      2.67 o 
  -1   4   7      132.81      112.38      5.00 o 
   0   4   7        2.33        5.77      1.49 o 
   1   4   7      415.32      431.06      8.86 o 
   2   4   7       60.46       51.22      3.82 o 
   3   4   7       87.70       88.19      4.62 o 
   4   4   7      359.89      373.64      9.26 o 
   5   4   7      511.86      517.86     11.66 o 
   6   4   7       47.37       49.22      5.03 o 
   7   4   7       49.10       52.47      4.90 o 
   8   4   7        3.83        2.99      4.05 o 
  -5   5   7        0.27        1.98      3.27 o 
  -4   5   7        3.68        5.28      3.27 o 
  -3   5   7        0.62        1.20      3.23 o 
  -2   5   7       24.59       18.56      3.17 o 
  -1   5   7      343.02      372.25      9.81 o 
   0   5   7       36.52       37.96      2.97 o 
   1   5   7      500.65      514.36     10.41 o 
   2   5   7       25.59       17.52      3.35 o 
   3   5   7      329.22      368.07      9.30 o 
   4   5   7        0.63        0.42      3.13 o 
   5   5   7      106.56       88.29      6.21 o 
   6   5   7      263.08      261.54      9.33 o 
   7   5   7       53.11       66.50      5.98 o 
   8   5   7        6.41        8.21      4.05 o 
  -4   6   7        8.79        0.84      4.08 o 
  -3   6   7        2.75        0.81      3.58 o 
  -2   6   7        1.57        3.18      2.97 o 
  -1   6   7       12.36        8.48      3.06 o 
   0   6   7       72.05       57.49      7.32 o 
   1   6   7        4.77        2.80      2.58 o 
   2   6   7      170.96      162.25      6.79 o 
   3   6   7       50.60       44.27      4.81 o 
   4   6   7       20.13       19.33      3.85 o 
   5   6   7       51.91       48.44      4.44 o 
   6   6   7        9.00        5.10      4.11 o 
   7   6   7        2.87        0.86      3.82 o 
   8   6   7        0.60        0.62      3.52 o 
  -3   7   7        0.19        1.13      3.38 o 
  -2   7   7        2.81        4.86      3.02 o 
  -1   7   7       16.59       14.84      4.05 o 
   0   7   7       51.60       46.53      3.32 o 
   1   7   7        0.12        2.97      2.55 o 
   2   7   7      145.70      166.49      7.40 o 
   3   7   7      175.81      200.60      8.56 o 
   4   7   7       28.81       32.35      4.46 o 
   5   7   7        6.07        4.30      3.45 o 
   6   7   7       36.33       39.91      5.26 o 
   7   7   7        6.48        0.29      3.92 o 
  -2   8   7        2.44        2.56      3.92 o 
  -1   8   7        9.48       12.60      3.64 o 
   0   8   7        4.69        5.35      2.69 o 
   1   8   7       21.90       27.24      4.58 o 
   2   8   7       13.91       14.30      4.13 o 
   3   8   7       14.04       15.07      3.68 o 
   4   8   7       44.84       48.76      5.13 o 
   5   8   7       33.96       26.94      4.68 o 
   6   8   7       27.04       30.29      4.83 o 
   0   9   7        0.87        0.80      3.57 o 
   1   9   7        8.09       15.64      3.65 o 
   2   9   7       84.69       99.74      7.02 o 
   3   9   7      100.87      112.89      7.36 o 
   4   9   7       12.47       16.46      4.41 o 
   5   9   7        6.68       10.42      3.63 o 
  -4  -9   8        0.17        4.72      3.14 o 
  -3  -9   8        5.45        7.13      3.56 o 
  -2  -9   8       16.61       10.97      4.73 o 
  -1  -9   8       52.87       57.64      6.00 o 
   0  -9   8       40.78       39.20      4.34 o 
  -5  -8   8        0.04        0.92      3.74 o 
  -4  -8   8        4.07        4.44      4.25 o 
  -3  -8   8        5.62       11.46      3.82 o 
  -2  -8   8       10.54        9.70      4.06 o 
  -1  -8   8       74.29       72.16      6.11 o 
   0  -8   8        1.48        5.39      2.84 o 
   1  -8   8       49.91       51.93      5.57 o 
   2  -8   8       32.82       38.17      5.35 o 
  -6  -7   8       14.34        8.67      4.59 o 
  -5  -7   8       13.82       13.65      4.02 o 
  -4  -7   8       19.71       12.75      4.32 o 
  -3  -7   8      145.68      142.18      7.87 o 
  -2  -7   8        7.81        3.03      3.82 o 
  -1  -7   8        0.00        1.56      3.19 o 
   0  -7   8       40.40       45.55      4.27 o 
   1  -7   8        2.86        5.71      3.27 o 
   2  -7   8       11.75       14.27      4.11 o 
   3  -7   8       16.86        6.44      4.29 o 
  -7  -6   8       10.50       15.59      4.81 o 
  -6  -6   8        5.41        5.04      4.86 o 
  -5  -6   8        6.85       15.71      3.80 o 
  -4  -6   8       48.19       53.59      4.86 o 
  -3  -6   8        0.12        2.97      2.93 o 
  -2  -6   8       13.82       16.39      3.41 o 
  -1  -6   8       14.66       13.31      3.26 o 
   0  -6   8        0.88        2.22      2.22 o 
   1  -6   8       19.99       16.17      4.00 o 
   2  -6   8      154.73      147.19      7.82 o 
   3  -6   8        5.09        7.80      3.71 o 
   4  -6   8        9.60        9.45      3.95 o 
  -7  -5   8       22.49       18.65      4.63 o 
  -6  -5   8        1.67        3.68      4.27 o 
  -5  -5   8       12.28       12.63      4.23 o 
  -4  -5   8      409.24      369.18     10.81 o 
  -3  -5   8      383.72      384.57      9.95 o 
  -2  -5   8      190.47      214.50      7.34 o 
  -1  -5   8       19.34       22.04      3.15 o 
   0  -5   8      314.84      330.50      6.68 o 
   1  -5   8      119.79      120.02      5.90 o 
   2  -5   8        2.56        2.42      3.22 o 
   3  -5   8      128.36      126.70      7.08 o 
   4  -5   8       62.09       67.51      6.27 o 
   5  -5   8        8.99        4.90      3.64 o 
  -7  -4   8        7.14       14.02      3.40 o 
  -6  -4   8        8.75       10.90      3.58 o 
  -5  -4   8       21.59       14.99      4.02 o 
  -4  -4   8        2.10        1.86      2.79 o 
  -3  -4   8       67.77       62.59      4.51 o 
  -2  -4   8       11.98       11.19      2.43 o 
  -1  -4   8      320.13      314.76      8.06 o 
   0  -4   8      103.95      104.27      4.29 o 
   1  -4   8      251.21      231.39      7.40 o 
   2  -4   8      142.23      149.12      6.58 o 
   3  -4   8      500.86      487.34     11.83 o 
   4  -4   8       54.86       56.19      6.01 o 
   5  -4   8        0.86        2.56      3.70 o 
   6  -4   8        0.00        0.00      3.70 o 
  -7  -3   8       14.00       18.06      4.44 o 
  -6  -3   8       43.48       36.61      5.04 o 
  -5  -3   8        7.28        6.84      2.96 o 
  -4  -3   8        4.65        6.79      2.76 o 
  -3  -3   8     1099.22     1186.20     14.59 o 
  -2  -3   8      176.67      163.64      5.75 o 
  -1  -3   8      750.97      827.61     11.29 o 
   0  -3   8      487.41      512.91      6.49 o 
   1  -3   8      118.15      126.61      5.51 o 
   2  -3   8       97.33      108.34      5.01 o 
   3  -3   8       78.18       71.97      4.26 o 
   4  -3   8       13.81       15.74      3.14 o 
   5  -3   8      272.85      276.11      9.97 o 
   6  -3   8       10.02       13.12      3.68 o 
   7  -3   8        1.55        0.93      3.71 o 
  -7  -2   8       20.74       19.49      4.62 o 
  -6  -2   8        9.83        9.99      3.42 o 
  -5  -2   8       34.16       33.19      4.08 o 
  -4  -2   8       23.77       30.70      3.13 o 
  -3  -2   8      285.48      292.91      7.90 o 
  -2  -2   8      151.58      140.05      5.21 o 
  -1  -2   8      414.40      467.62      8.03 o 
   0  -2   8     4897.67     5175.68    111.52 o 
   1  -2   8     2484.25     2674.99     19.47 o 
   2  -2   8      348.95      312.69      7.57 o 
   3  -2   8      752.47      793.29     12.11 o 
   4  -2   8      233.88      231.49      7.80 o 
   5  -2   8        6.13        4.24      2.85 o 
   6  -2   8      179.88      176.47      8.56 o 
   7  -2   8        0.24        7.85      3.63 o 
  -7  -1   8        3.09        3.60      3.68 o 
  -6  -1   8        0.01        6.35      2.82 o 
  -5  -1   8       71.89       72.77      5.10 o 
  -4  -1   8       46.57       44.18      3.95 o 
  -3  -1   8      156.20      145.07      5.51 o 
  -2  -1   8        7.86        6.93      1.97 o 
  -1  -1   8      128.52      111.33      4.35 o 
   0  -1   8       60.29       57.55      2.38 o 
   1  -1   8       48.16       52.50      3.81 o 
   2  -1   8       82.44       71.16      3.71 o 
   3  -1   8       22.55       21.26      2.22 o 
   4  -1   8      334.11      312.84      8.29 o 
   5  -1   8       15.99       16.40      3.38 o 
   6  -1   8      115.57      104.20      6.51 o 
   7  -1   8        8.13        6.66      3.94 o 
  -7   0   8        4.93        8.61      3.31 o 
  -6   0   8        8.30        8.49      4.03 o 
  -5   0   8       39.23       42.51      4.43 o 
  -4   0   8       61.75       74.25      5.02 o 
  -3   0   8      259.74      249.77      7.21 o 
  -2   0   8        5.40        7.51      2.11 o 
  -1   0   8       17.55       15.92      1.81 o 
   0   0   8        3.54        3.66      1.06 o 
   1   0   8      538.03      678.77      9.23 o 
   2   0   8      118.21      116.99      4.46 o 
   3   0   8      182.18      195.67      5.98 o 
   4   0   8       75.29       92.95      5.02 o 
   5   0   8       17.65       17.33      3.34 o 
   6   0   8       63.00       50.80      4.69 o 
   7   0   8      116.34      100.27      7.02 o 
   8   0   8        2.62        3.00      3.76 o 
  -7   1   8        3.09        2.07      3.47 o 
  -6   1   8        0.33        5.68      2.92 o 
  -5   1   8        0.09        2.13      2.99 o 
  -4   1   8       36.76       41.27      4.16 o 
  -3   1   8      293.37      241.48      7.37 o 
  -2   1   8       90.86       70.46      4.05 o 
  -1   1   8      368.30      410.50      8.01 o 
   0   1   8      468.44      449.69      5.39 o 
   1   1   8      122.23      153.96      4.94 o 
   2   1   8       98.50       92.77      3.92 o 
   3   1   8       16.97       17.43      2.44 o 
   4   1   8        0.11        2.38      2.48 o 
   5   1   8      312.12      346.44      9.34 o 
   6   1   8       32.55       32.11      4.09 o 
   7   1   8       11.26        0.82      4.48 o 
   8   1   8        1.35        2.08      4.25 o 
  -6   2   8       25.11       21.64      4.45 o 
  -5   2   8        2.86        3.46      3.61 o 
  -4   2   8       13.79        6.43      4.37 o 
  -3   2   8      268.84      226.62      7.51 o 
  -2   2   8        0.13        0.97      2.17 o 
  -1   2   8      530.18      451.60      8.43 o 
   0   2   8      262.49      202.06      4.11 o 
   1   2   8      222.08      183.35      5.67 o 
   2   2   8      562.92      583.86     10.52 o 
   3   2   8        3.58        2.25      2.25 o 
   4   2   8        0.72        0.70      2.70 o 
   5   2   8       39.86       35.18      4.00 o 
   6   2   8       68.71       68.63      5.27 o 
   7   2   8        3.04        6.27      3.58 o 
   8   2   8        2.13        1.20      3.16 o 
  -6   3   8        8.52       12.45      3.55 o 
  -5   3   8        0.97        1.32      3.73 o 
  -4   3   8      181.45      155.29      7.55 o 
  -3   3   8       26.93       24.92      3.96 o 
  -2   3   8       44.61       43.38      3.80 o 
  -1   3   8        2.35        3.10      2.03 o 
   0   3   8        2.84        2.01      1.42 o 
   1   3   8       53.26       48.66      3.51 o 
   2   3   8      411.62      427.93      8.84 o 
   3   3   8      149.28      131.47      5.46 o 
   4   3   8       69.94       56.27      4.02 o 
   5   3   8      142.85      128.89      6.08 o 
   6   3   8       54.30       48.61      4.54 o 
   7   3   8       17.87       18.98      4.03 o 
   8   3   8        0.31        3.00      3.10 o 
  -5   4   8        9.08       14.09      3.98 o 
  -4   4   8       16.62       10.69      3.45 o 
  -3   4   8       33.64       41.98      4.42 o 
  -2   4   8        1.96        1.39      2.43 o 
  -1   4   8       19.48       13.43      2.56 o 
   0   4   8      140.86      111.19      5.39 o 
   1   4   8       10.74       12.24      2.97 o 
   2   4   8      242.15      218.26      6.99 o 
   3   4   8      337.26      374.89      9.00 o 
   4   4   8      234.10      204.97      7.33 o 
   5   4   8       28.94       22.41      3.91 o 
   6   4   8        1.53        1.77      2.84 o 
   7   4   8       38.80       29.77      4.84 o 
   8   4   8        8.64        9.14      4.01 o 
  -5   5   8        1.22        1.11      3.42 o 
  -4   5   8        0.28        0.28      2.72 o 
  -3   5   8       60.40       67.49      5.66 o 
  -2   5   8        7.35       10.69      3.05 o 
  -1   5   8        0.16        2.22      2.54 o 
   0   5   8       28.16       25.39      2.37 o 
   1   5   8      124.47      112.67      5.55 o 
   2   5   8      778.29      781.67     12.73 o 
   3   5   8      550.37      541.66     11.72 o 
   4   5   8      396.47      420.27     10.62 o 
   5   5   8       39.51       29.27      4.52 o 
   6   5   8        2.88        3.70      3.10 o 
   7   5   8       65.13       67.61      5.88 o 
   8   5   8        9.31        7.41      4.15 o 
  -4   6   8        0.35        3.27      3.27 o 
  -3   6   8        8.09       12.09      3.62 o 
  -2   6   8       29.02       31.32      3.98 o 
  -1   6   8       52.49       49.55      4.66 o 
   0   6   8        2.60        7.34      2.87 o 
   1   6   8        8.69       13.49      3.26 o 
   2   6   8      282.44      299.07      9.56 o 
   3   6   8       10.23       15.04      3.57 o 
   4   6   8        0.04        0.00      3.00 o 
   5   6   8      154.51      153.42      7.54 o 
   6   6   8      106.43      122.73      7.16 o 
   7   6   8        5.94        5.67      3.89 o 
  -3   7   8        0.05        3.42      3.42 o 
  -2   7   8        0.55        2.93      3.03 o 
  -1   7   8       20.01       13.59      4.08 o 
   0   7   8        4.78        3.17      2.55 o 
   1   7   8        2.53        1.18      2.60 o 
   2   7   8      125.46      137.16      6.90 o 
   3   7   8       13.67       12.37      3.89 o 
   4   7   8        8.27        6.10      3.68 o 
   5   7   8       28.86       28.42      4.58 o 
   6   7   8        0.70        1.48      3.68 o 
   7   7   8        4.94        3.69      3.69 o 
  -2   8   8        3.95        6.35      3.38 o 
  -1   8   8        5.31        7.28      3.33 o 
   0   8   8       21.16       23.39      2.97 o 
   1   8   8        3.98        3.11      3.18 o 
   2   8   8        2.40        6.88      3.38 o 
   3   8   8       26.98       30.91      4.65 o 
   4   8   8       26.07       25.03      4.46 o 
   5   8   8        8.50        3.29      4.07 o 
   6   8   8       51.80       50.03      5.16 o 
   0   9   8        2.67        5.41      2.47 o 
   1   9   8        0.55        1.37      3.05 o 
   2   9   8       57.21       58.40      5.87 o 
   3   9   8        8.22       10.49      3.83 o 
   4   9   8        0.41        1.56      3.12 o 
   5   9   8       32.70       29.66      5.11 o 
  -3  -9   9        4.88        6.77      3.92 o 
  -2  -9   9        0.28        2.29      4.06 o 
  -1  -9   9        2.01        3.61      4.35 o 
   0  -9   9       14.23       19.38      3.53 o 
  -5  -8   9       54.30       49.79      6.38 o 
  -4  -8   9       89.61       92.65      7.23 o 
  -3  -8   9       50.67       44.56      6.01 o 
  -2  -8   9       12.52        9.64      4.39 o 
  -1  -8   9        3.97        3.37      3.81 o 
   0  -8   9        0.33        0.56      2.54 o 
   1  -8   9      113.34      106.07      7.67 o 
   2  -8   9        6.53        0.00      4.87 o 
  -6  -7   9        1.01        0.64      3.97 o 
  -5  -7   9       42.60       49.36      5.53 o 
  -4  -7   9        2.80        0.58      3.61 o 
  -3  -7   9        9.22        0.00      4.40 o 
  -2  -7   9      432.59      372.52     11.83 o 
  -1  -7   9        0.14        0.27      3.37 o 
   0  -7   9       38.18       43.22      3.59 o 
   1  -7   9        0.58        3.97      3.63 o 
   2  -7   9       22.31       20.03      4.23 o 
   3  -7   9       28.54       27.15      4.81 o 
  -6  -6   9       32.86       35.94      5.25 o 
  -5  -6   9       10.83       10.17      4.40 o 
  -4  -6   9        2.88        1.56      3.45 o 
  -3  -6   9        9.91       12.81      3.81 o 
  -2  -6   9       84.80       85.35      5.49 o 
  -1  -6   9        0.87        1.20      2.74 o 
   0  -6   9      267.61      248.28      8.72 o 
   1  -6   9      106.62      113.70      6.91 o 
   2  -6   9        0.57        5.03      2.60 o 
   3  -6   9        0.05        0.28      4.03 o 
   4  -6   9        3.97        4.98      3.53 o 
  -7  -5   9        9.67        4.42      4.27 o 
  -6  -5   9      101.58       95.41      7.27 o 
  -5  -5   9       46.95       47.47      5.32 o 
  -4  -5   9      136.53      136.60      7.40 o 
  -3  -5   9      233.93      230.82      8.31 o 
  -2  -5   9        3.24        4.00      3.03 o 
  -1  -5   9      454.44      447.25     10.71 o 
   0  -5   9      234.55      245.75      6.96 o 
   1  -5   9      267.38      266.22      9.00 o 
   2  -5   9       69.08       65.26      5.51 o 
   3  -5   9        2.70        9.25      2.94 o 
   4  -5   9       43.27       41.49      5.39 o 
   5  -5   9        0.00        3.42      3.69 o 
  -7  -4   9        0.04        2.16      4.01 o 
  -6  -4   9        1.50        1.71      3.90 o 
  -5  -4   9       74.94       88.83      6.05 o 
  -4  -4   9        0.04        1.79      2.99 o 
  -3  -4   9      157.22      139.46      6.56 o 
  -2  -4   9        0.10        2.16      2.16 o 
  -1  -4   9        3.14        0.19      2.38 o 
   0  -4   9      277.29      298.78      6.06 o 
   1  -4   9       29.83       36.65      4.04 o 
   2  -4   9       16.49       16.71      3.07 o 
   3  -4   9      113.33      106.01      6.28 o 
   4  -4   9       68.14       75.89      5.77 o 
   5  -4   9        0.42        1.18      3.40 o 
   6  -4   9        0.27        3.91      3.91 o 
  -7  -3   9        0.27        0.00      3.61 o 
  -6  -3   9        5.17        4.98      3.69 o 
  -5  -3   9       48.62       55.14      4.91 o 
  -4  -3   9       77.80       77.05      5.16 o 
  -3  -3   9       98.70      111.96      5.84 o 
  -2  -3   9      101.59       87.11      4.90 o 
  -1  -3   9       97.02      107.79      5.28 o 
   0  -3   9       26.31       32.87      4.01 o 
   1  -3   9      498.48      466.73      9.87 o 
   2  -3   9        0.08        2.33      2.33 o 
   3  -3   9      432.84      495.22     11.19 o 
   4  -3   9       18.54       19.61      3.91 o 
   5  -3   9       27.32       24.69      4.27 o 
   6  -3   9        0.00        3.29      4.10 o 
  -7  -2   9        2.39        4.15      4.15 o 
  -6  -2   9       64.70       66.41      5.74 o 
  -5  -2   9        0.64        2.59      3.05 o 
  -4  -2   9        9.95        6.66      3.27 o 
  -3  -2   9       81.03       73.33      4.70 o 
  -2  -2   9      810.58      848.66     11.88 o 
  -1  -2   9       13.76        9.21      2.38 o 
   0  -2   9      336.05      299.47      5.38 o 
   1  -2   9       18.32       15.54      3.02 o 
   2  -2   9      323.23      354.94      8.49 o 
   3  -2   9      567.60      581.23     10.70 o 
   4  -2   9      335.22      361.09      9.84 o 
   5  -2   9      128.73      122.28      6.94 o 
   6  -2   9       29.15       24.57      4.75 o 
   7  -2   9        2.62        2.76      3.48 o 
  -7  -1   9        6.25       10.62      3.39 o 
  -6  -1   9        0.20        0.54      3.12 o 
  -5  -1   9        0.33        2.36      2.70 o 
  -4  -1   9       92.98      117.75      5.88 o 
  -3  -1   9       44.59       47.57      4.08 o 
  -2  -1   9      576.40      623.47     10.04 o 
  -1  -1   9      240.81      264.71      6.83 o 
   0  -1   9        3.41        2.40      1.48 o 
   1  -1   9      355.34      419.91      7.89 o 
   2  -1   9      233.51      223.09      6.52 o 
   3  -1   9       11.06       13.73      2.47 o 
   4  -1   9       14.25       15.38      3.34 o 
   5  -1   9      142.96      160.67      7.48 o 
   6  -1   9        5.78        7.47      3.55 o 
   7  -1   9       50.66       47.15      5.26 o 
  -7   0   9        4.10        4.13      3.56 o 
  -6   0   9        0.07        2.17      3.21 o 
  -5   0   9       20.26       22.92      4.15 o 
  -4   0   9       30.22       33.99      3.71 o 
  -3   0   9        3.11        3.87      2.85 o 
  -2   0   9       67.27       59.10      4.08 o 
  -1   0   9      573.33      540.08      9.03 o 
   0   0   9     1502.96     1535.02     18.17 o 
   1   0   9        5.77        4.36      1.22 o 
   2   0   9      182.51      174.71      5.63 o 
   3   0   9        5.12        6.12      2.76 o 
   4   0   9       24.39       27.14      3.23 o 
   5   0   9      195.23      199.33      7.76 o 
   6   0   9       12.82       15.32      3.87 o 
   7   0   9        0.25        0.86      3.64 o 
  -6   1   9        3.65       11.99      3.42 o 
  -5   1   9        0.00        0.23      2.76 o 
  -4   1   9        0.05        1.06      3.20 o 
  -3   1   9       50.71       41.79      4.09 o 
  -2   1   9        3.70        7.69      2.34 o 
  -1   1   9       38.06       38.84      3.43 o 
   0   1   9       84.21       78.31      4.30 o 
   1   1   9      177.96      209.11      6.02 o 
   2   1   9       72.00       66.83      3.18 o 
   3   1   9      266.68      303.38      7.87 o 
   4   1   9      205.49      241.98      7.62 o 
   5   1   9       14.85        9.11      3.22 o 
   6   1   9      623.66      682.82     14.70 o 
   7   1   9       88.63       85.93      6.54 o 
   8   1   9       55.90       54.16      6.00 o 
  -6   2   9       51.34       43.97      5.22 o 
  -5   2   9       35.49       27.44      4.57 o 
  -4   2   9       16.59       18.96      3.94 o 
  -3   2   9       27.13       37.52      4.10 o 
  -2   2   9      136.05      153.64      5.97 o 
  -1   2   9      104.82       91.42      4.61 o 
   0   2   9      625.76      644.22      7.12 o 
   1   2   9      634.02      615.34      9.82 o 
   2   2   9        0.27        0.47      1.84 o 
   3   2   9     2146.55     2228.13     19.40 o 
   4   2   9        1.53        2.59      2.59 o 
   5   2   9      387.72      406.63     10.61 o 
   6   2   9       50.08       47.58      4.74 o 
   7   2   9       88.88       93.18      6.35 o 
   8   2   9        1.54        2.76      3.70 o 
  -6   3   9       16.07        9.46      4.47 o 
  -5   3   9       45.95       45.21      4.62 o 
  -4   3   9        0.60        0.71      3.35 o 
  -3   3   9        0.76        2.96      2.99 o 
  -2   3   9       24.44       24.04      3.97 o 
  -1   3   9        4.95        7.61      2.14 o 
   0   3   9       94.51      119.92      3.73 o 
   1   3   9       88.29       81.19      4.31 o 
   2   3   9        6.31        1.63      2.26 o 
   3   3   9     1110.69     1126.65     14.50 o 
   4   3   9        1.37        2.55      2.63 o 
   5   3   9      291.40      275.85      9.02 o 
   6   3   9        4.99       12.28      3.65 o 
   7   3   9        9.66       10.26      3.29 o 
   8   3   9        6.27        2.75      3.96 o 
  -5   4   9        5.61        5.92      3.46 o 
  -4   4   9        0.01        1.78      2.76 o 
  -3   4   9        2.29        3.21      3.05 o 
  -2   4   9       25.90       22.40      3.87 o 
  -1   4   9        1.35        2.62      1.97 o 
   0   4   9        0.17        3.01      3.01 o 
   1   4   9      114.58      123.43      5.43 o 
   2   4   9       13.83       13.82      2.79 o 
   3   4   9       48.96       60.67      4.74 o 
   4   4   9      119.45      147.40      6.52 o 
   5   4   9        5.72       10.13      3.26 o 
   6   4   9       99.42       89.63      6.27 o 
   7   4   9       16.35       19.76      4.41 o 
   8   4   9       64.57       57.07      6.39 o 
  -4   5   9        7.76        9.47      3.09 o 
  -3   5   9        1.13        7.92      2.92 o 
  -2   5   9        9.35       13.02      3.05 o 
  -1   5   9        1.06        2.80      2.80 o 
   0   5   9       37.73       26.47      3.07 o 
   1   5   9      179.97      202.39      7.59 o 
   2   5   9       32.63       32.99      3.85 o 
   3   5   9      436.33      441.96     11.07 o 
   4   5   9      796.20      845.94     14.83 o 
   5   5   9       53.37       60.48      5.09 o 
   6   5   9      141.63      146.35      7.70 o 
   7   5   9       42.94       36.95      5.04 o 
  -4   6   9        0.03        0.53      2.96 o 
  -3   6   9        0.31        3.45      3.45 o 
  -2   6   9       28.21       30.35      4.33 o 
  -1   6   9       10.21        6.29      3.69 o 
   0   6   9        4.58        4.99      1.84 o 
   1   6   9       28.55       31.11      3.95 o 
   2   6   9       13.32       15.03      3.70 o 
   3   6   9       18.01       22.09      3.96 o 
   4   6   9      124.53      155.66      7.42 o 
   5   6   9        0.60        0.54      3.34 o 
   6   6   9       69.39       53.45      6.19 o 
   7   6   9       10.26       11.64      3.68 o 
  -2   7   9        7.87       11.88      3.20 o 
  -1   7   9       10.72        8.62      3.44 o 
   0   7   9        5.65        8.85      2.29 o 
   1   7   9        0.02        2.95      2.74 o 
   2   7   9       37.05       38.38      4.32 o 
   3   7   9       10.28       10.70      4.33 o 
   4   7   9        0.88        4.44      2.92 o 
   5   7   9        2.60        0.59      3.86 o 
   6   7   9        0.05        1.50      3.31 o 
   7   7   9        0.87        0.94      3.71 o 
  -1   8   9        1.62        3.18      2.91 o 
   0   8   9        4.44        0.52      2.41 o 
   1   8   9        4.52        2.38      3.15 o 
   2   8   9        5.88        7.03      3.57 o 
   3   8   9       13.64        6.43      3.70 o 
   4   8   9        0.27        3.59      3.35 o 
   5   8   9        0.00        3.39      3.50 o 
   6   8   9       17.53       23.50      4.23 o 
   1   9   9       14.04       16.82      4.02 o 
   2   9   9       12.32       12.09      3.95 o 
   3   9   9        1.88        5.90      3.35 o 
   4   9   9       23.53       26.49      4.62 o 
  -4  -8  10       11.29        9.28      4.51 o 
  -3  -8  10       32.91       26.57      5.54 o 
  -2  -8  10        2.79        0.32      4.87 o 
  -1  -8  10       68.16       74.92      6.56 o 
   0  -8  10        0.60        2.06      2.68 o 
   1  -8  10       23.20       20.02      4.96 o 
  -5  -7  10       45.66       49.64      5.15 o 
  -4  -7  10        1.18        3.01      3.10 o 
  -3  -7  10        0.37        6.69      2.66 o 
  -2  -7  10       19.26       27.90      4.62 o 
  -1  -7  10       70.73       77.77      6.08 o 
   0  -7  10      231.99      233.42      6.91 o 
   1  -7  10       99.18      103.14      6.77 o 
   2  -7  10       45.00       43.12      6.04 o 
   3  -7  10        0.00        4.45      3.84 o 
  -6  -6  10       26.18       26.29      5.10 o 
  -5  -6  10        2.82        2.08      3.80 o 
  -4  -6  10       58.88       60.91      5.54 o 
  -3  -6  10       46.93       48.18      5.04 o 
  -2  -6  10        2.96        3.08      3.34 o 
  -1  -6  10        0.30        2.08      3.26 o 
   0  -6  10       15.67       23.24      3.13 o 
   1  -6  10        8.33        9.84      3.91 o 
   2  -6  10        0.22        1.09      3.00 o 
   3  -6  10       38.77       43.22      5.48 o 
   4  -6  10        6.08        1.57      3.62 o 
  -6  -5  10       43.20       35.69      5.38 o 
  -5  -5  10       31.49       29.88      4.74 o 
  -4  -5  10        1.71        3.10      3.33 o 
  -3  -5  10       13.20        9.60      3.61 o 
  -2  -5  10        0.56        0.71      2.87 o 
  -1  -5  10      110.00      127.45      6.60 o 
   0  -5  10       55.99       42.35      3.69 o 
   1  -5  10     1028.59     1022.68     17.50 o 
   2  -5  10       25.15       27.46      4.09 o 
   3  -5  10       65.87       70.74      5.49 o 
   4  -5  10       23.82       23.31      4.67 o 
   5  -5  10        4.09        4.13      3.98 o 
  -7  -4  10       33.82       27.74      5.66 o 
  -6  -4  10        5.58        3.52      4.36 o 
  -5  -4  10      180.39      185.30      8.31 o 
  -4  -4  10        4.74        3.61      3.23 o 
  -3  -4  10      150.15      135.12      6.36 o 
  -2  -4  10        0.18        1.05      2.54 o 
  -1  -4  10       11.11       10.70      2.97 o 
   0  -4  10        3.81        6.61      2.12 o 
   1  -4  10      793.66      828.82     14.20 o 
   2  -4  10      154.84      165.35      7.08 o 
   3  -4  10      321.55      323.91     10.44 o 
   4  -4  10      129.48      136.34      7.25 o 
   5  -4  10       55.49       61.41      5.68 o 
   6  -4  10       17.14       18.19      4.84 o 
  -7  -3  10        3.22        4.36      4.05 o 
  -6  -3  10       25.55       26.87      4.69 o 
  -5  -3  10       63.35       67.65      5.27 o 
  -4  -3  10        0.35        1.57      2.99 o 
  -3  -3  10       37.06       41.70      4.42 o 
  -2  -3  10      244.99      242.32      7.71 o 
  -1  -3  10      135.08      145.94      5.94 o 
   0  -3  10       11.85       10.17      1.94 o 
   1  -3  10       28.08       29.84      3.61 o 
   2  -3  10      202.80      205.61      7.39 o 
   3  -3  10      255.40      264.52      8.90 o 
   4  -3  10        1.10        3.94      2.82 o 
   5  -3  10        2.34        1.97      3.33 o 
   6  -3  10        2.60        0.63      3.72 o 
  -7  -2  10       12.07       12.96      4.42 o 
  -6  -2  10        0.03        3.10      3.57 o 
  -5  -2  10        4.75        1.00      3.10 o 
  -4  -2  10      493.68      498.57     11.69 o 
  -3  -2  10       34.92       44.53      4.32 o 
  -2  -2  10        2.68        2.12      2.47 o 
  -1  -2  10      126.82      134.24      5.49 o 
   0  -2  10       44.35       38.79      2.51 o 
   1  -2  10      561.79      554.34     10.74 o 
   2  -2  10        3.49        2.31      2.31 o 
   3  -2  10        0.23        2.36      3.01 o 
   4  -2  10     1019.70     1030.52     16.79 o 
   5  -2  10       14.80       13.51      4.21 o 
   6  -2  10       28.14       25.98      4.33 o 
   7  -2  10        0.27        2.18      3.97 o 
  -7  -1  10        0.62        6.70      3.15 o 
  -6  -1  10        0.97        1.12      3.38 o 
  -5  -1  10        9.38        9.43      2.89 o 
  -4  -1  10       30.05       24.40      3.84 o 
  -3  -1  10       39.78       35.83      3.57 o 
  -2  -1  10      294.87      305.88      8.13 o 
  -1  -1  10      422.40      431.73      9.23 o 
   0  -1  10      669.09      707.26     10.12 o 
   1  -1  10       45.50       39.25      3.54 o 
   2  -1  10      196.48      179.21      6.40 o 
   3  -1  10        9.42       14.70      2.86 o 
   4  -1  10       37.92       38.34      4.02 o 
   5  -1  10       42.99       42.19      4.38 o 
   6  -1  10       39.48       39.48      4.71 o 
   7  -1  10       12.17        1.84      4.48 o 
  -6   0  10        0.81        0.00      3.06 o 
  -5   0  10        0.03        4.66      3.57 o 
  -4   0  10       15.95       15.55      3.52 o 
  -3   0  10       78.75       81.15      4.44 o 
  -2   0  10        6.86        1.54      2.15 o 
  -1   0  10       12.23       11.23      2.50 o 
   0   0  10       49.61       55.86      5.73 o 
   1   0  10      496.11      582.68      9.78 o 
   2   0  10      332.75      330.70      8.12 o 
   3   0  10      233.44      236.83      7.48 o 
   4   0  10        8.29       13.19      3.14 o 
   5   0  10       20.63       27.29      3.97 o 
   6   0  10       32.59       35.35      4.59 o 
   7   0  10       11.37       11.26      3.94 o 
  -6   1  10        0.54        0.53      3.33 o 
  -5   1  10       17.21       24.22      4.01 o 
  -4   1  10       38.12       36.41      4.27 o 
  -3   1  10        7.83        7.66      2.96 o 
  -2   1  10        2.83        1.22      2.43 o 
  -1   1  10       84.10       76.01      4.46 o 
   0   1  10      138.51      120.24      6.84 o 
   1   1  10      123.45      121.53      5.18 o 
   2   1  10        0.25        1.93      1.71 o 
   3   1  10      216.57      248.47      7.29 o 
   4   1  10       27.11       23.87      3.50 o 
   5   1  10       50.16       55.45      4.72 o 
   6   1  10      253.94      255.75      9.56 o 
   7   1  10        3.59        0.30      3.81 o 
  -6   2  10        0.12        0.28      3.39 o 
  -5   2  10       17.78       11.25      3.83 o 
  -4   2  10       97.09       85.37      5.98 o 
  -3   2  10        1.79        1.66      2.87 o 
  -2   2  10       10.27        6.49      2.85 o 
  -1   2  10        0.03        0.33      2.28 o 
   0   2  10      683.56      754.12      8.28 o 
   1   2  10       36.09       32.69      3.23 o 
   2   2  10       61.95       76.78      4.20 o 
   3   2  10        3.87        5.25      2.64 o 
   4   2  10      628.64      683.96     12.91 o 
   5   2  10      141.35      141.46      6.85 o 
   6   2  10       92.25       85.71      6.14 o 
   7   2  10        2.33        5.87      3.34 o 
   8   2  10        0.41        0.31      3.74 o 
  -5   3  10       43.82       42.45      5.30 o 
  -4   3  10       21.10       22.08      4.04 o 
  -3   3  10        4.10        9.92      2.98 o 
  -2   3  10      161.77      170.54      7.05 o 
  -1   3  10        6.12        4.20      2.40 o 
   0   3  10        2.19        3.87      1.75 o 
   1   3  10      218.55      197.07      6.57 o 
   2   3  10      168.47      171.08      6.47 o 
   3   3  10      207.49      251.58      7.85 o 
   4   3  10        6.51        4.46      2.92 o 
   5   3  10      236.33      271.18      9.44 o 
   6   3  10       81.08       83.41      6.21 o 
   7   3  10       11.98       10.67      4.54 o 
   8   3  10       35.08       42.33      5.28 o 
  -5   4  10        2.64        2.40      3.14 o 
  -4   4  10       13.30       12.43      3.73 o 
  -3   4  10       23.98       28.79      3.86 o 
  -2   4  10        1.71        2.61      2.88 o 
  -1   4  10       34.69       24.27      3.89 o 
   0   4  10      165.50      165.26      8.01 o 
   1   4  10        3.83        4.96      2.53 o 
   2   4  10      395.95      361.56      9.62 o 
   3   4  10       58.95       59.64      4.60 o 
   4   4  10       31.44       29.14      3.93 o 
   5   4  10        6.47        2.51      3.32 o 
   6   4  10       97.06       91.52      6.33 o 
   7   4  10        0.08        4.51      3.26 o 
  -4   5  10        0.26        1.32      3.50 o 
  -3   5  10        4.81        9.75      3.15 o 
  -2   5  10        5.92        3.30      2.90 o 
  -1   5  10        0.08        1.78      2.75 o 
   0   5  10       34.25       22.09      4.11 o 
   1   5  10       16.70       25.80      3.69 o 
   2   5  10      309.16      289.54      9.23 o 
   3   5  10       36.70       38.87      4.85 o 
   4   5  10       34.71       47.06      5.00 o 
   5   5  10        1.89        4.10      4.10 o 
   6   5  10       25.00       36.16      4.77 o 
   7   5  10        3.50       12.57      3.75 o 
  -3   6  10        2.69        3.39      3.12 o 
  -2   6  10       34.57       28.45      4.02 o 
  -1   6  10        1.57        1.68      3.13 o 
   0   6  10       72.77       64.19      3.65 o 
   1   6  10       63.07       61.36      5.05 o 
   2   6  10      354.47      369.47     11.44 o 
   3   6  10        0.31        0.26      3.55 o 
   4   6  10        2.43        2.65      3.81 o 
   5   6  10        3.13        0.86      3.48 o 
   6   6  10       29.00       33.81      4.90 o 
   7   6  10       14.10       14.12      4.38 o 
  -2   7  10        4.64        0.00      3.13 o 
  -1   7  10        0.82        0.52      2.90 o 
   0   7  10        3.45        5.93      2.19 o 
   1   7  10       33.96       24.55      4.38 o 
   2   7  10        0.78        2.13      3.60 o 
   3   7  10       24.99       22.17      4.46 o 
   4   7  10       14.27       12.05      4.04 o 
   5   7  10       58.27       58.30      5.84 o 
   6   7  10       26.32       22.07      4.61 o 
  -1   8  10        1.72        0.79      3.13 o 
   0   8  10        2.54        3.34      2.35 o 
   1   8  10        3.79        1.90      3.34 o 
   2   8  10        1.20        1.43      3.52 o 
   3   8  10        1.14        2.38      3.68 o 
   4   8  10        7.79        1.84      3.58 o 
   5   8  10        0.02        0.94      3.70 o 
   2   9  10        2.72        3.54      3.25 o 
   3   9  10        1.61        2.18      3.56 o 
  -3  -8  11        3.74        2.65      4.33 o 
  -2  -8  11       60.20       59.31      6.46 o 
  -1  -8  11       22.14       25.92      5.09 o 
   0  -8  11       28.63       23.88      3.83 o 
   1  -8  11        9.46       13.27      4.12 o 
  -5  -7  11        2.27        0.33      4.49 o 
  -4  -7  11        0.18        0.96      4.06 o 
  -3  -7  11        4.74        2.49      3.67 o 
  -2  -7  11       21.10       13.12      3.97 o 
  -1  -7  11        0.00        3.96      3.43 o 
   0  -7  11        2.09        0.78      2.89 o 
   1  -7  11       65.19       78.23      6.20 o 
   2  -7  11       67.45       63.03      6.06 o 
  -5  -6  11        6.48        9.89      4.09 o 
  -4  -6  11       39.66       39.29      5.48 o 
  -3  -6  11       79.11       77.82      6.16 o 
  -2  -6  11        0.14        2.75      3.45 o 
  -1  -6  11        1.35        1.39      3.66 o 
   0  -6  11       33.06       25.83      4.02 o 
   1  -6  11       51.67       56.77      5.67 o 
   2  -6  11       13.37       17.34      3.69 o 
   3  -6  11        0.00        2.45      3.38 o 
   4  -6  11       48.39       43.37      5.53 o 
  -6  -5  11        0.79        0.94      3.46 o 
  -5  -5  11        2.47        3.53      3.81 o 
  -4  -5  11        0.04        0.54      3.60 o 
  -3  -5  11        5.86        2.09      3.44 o 
  -2  -5  11       70.31       71.10      5.77 o 
  -1  -5  11      343.68      306.58      9.93 o 
   0  -5  11       17.44       19.52      3.31 o 
   1  -5  11       45.83       38.25      4.80 o 
   2  -5  11       21.23       24.66      4.19 o 
   3  -5  11        5.35        7.33      3.26 o 
   4  -5  11       52.60       51.42      6.07 o 
  -6  -4  11       19.04       18.51      5.25 o 
  -5  -4  11       34.53       36.21      5.07 o 
  -4  -4  11      189.24      193.45      8.68 o 
  -3  -4  11        7.97        8.62      3.41 o 
  -2  -4  11       49.04       40.88      4.61 o 
  -1  -4  11      144.57      141.21      6.86 o 
   0  -4  11      164.27      164.17      6.88 o 
   1  -4  11      378.81      367.14     10.76 o 
   2  -4  11       33.73       39.44      4.29 o 
   3  -4  11        0.39        0.26      3.19 o 
   4  -4  11       56.89       57.62      5.71 o 
   5  -4  11       30.24       25.87      5.19 o 
  -6  -3  11        3.84        0.00      4.24 o 
  -5  -3  11        5.44        7.57      3.66 o 
  -4  -3  11        5.54        1.71      3.54 o 
  -3  -3  11       10.73       18.55      3.34 o 
  -2  -3  11       33.88       29.87      3.98 o 
  -1  -3  11       54.93       51.20      4.09 o 
   0  -3  11      149.04      143.87      4.70 o 
   1  -3  11        9.81       12.15      2.97 o 
   2  -3  11        2.66        0.00      2.76 o 
   3  -3  11       50.27       47.90      4.87 o 
   4  -3  11        5.58        0.79      3.47 o 
   5  -3  11        0.86        0.86      3.58 o 
   6  -3  11        0.64        0.94      3.83 o 
  -6  -2  11       24.83       24.20      5.05 o 
  -5  -2  11        3.01        2.62      3.62 o 
  -4  -2  11        0.24        0.24      3.38 o 
  -3  -2  11      162.99      160.52      6.86 o 
  -2  -2  11        0.01        0.41      2.39 o 
  -1  -2  11       11.34       10.30      2.64 o 
   0  -2  11       51.70       52.65      3.04 o 
   1  -2  11        9.56        5.79      3.13 o 
   2  -2  11     1047.05     1115.31     15.80 o 
   3  -2  11      147.62      120.18      6.45 o 
   4  -2  11      207.77      192.06      7.93 o 
   5  -2  11        5.71       10.64      3.43 o 
   6  -2  11        2.14        0.30      3.74 o 
  -6  -1  11        0.70        0.57      3.74 o 
  -5  -1  11        1.24        5.22      3.02 o 
  -4  -1  11        1.11        1.87      2.94 o 
  -3  -1  11      228.09      228.30      8.06 o 
  -2  -1  11        0.03        0.19      2.51 o 
  -1  -1  11      157.16      152.97      6.20 o 
   0  -1  11      265.99      240.21      6.50 o 
   1  -1  11      166.69      143.51      5.83 o 
   2  -1  11      348.47      321.13      8.73 o 
   3  -1  11      368.50      317.62      9.24 o 
   4  -1  11       17.78       10.14      3.34 o 
   5  -1  11      111.14      102.17      6.54 o 
   6  -1  11       34.51       25.79      4.69 o 
   7  -1  11        1.54        2.18      3.59 o 
  -6   0  11        3.71        3.05      4.06 o 
  -5   0  11       36.14       32.27      4.81 o 
  -4   0  11       55.42       56.14      4.93 o 
  -3   0  11       37.58       37.14      3.73 o 
  -2   0  11        5.11        3.56      2.73 o 
  -1   0  11       32.86       42.72      3.81 o 
   0   0  11        2.35        3.95      1.12 o 
   1   0  11       30.01       24.90      3.05 o 
   2   0  11       40.82       38.30      3.50 o 
   3   0  11      478.60      448.17     10.42 o 
   4   0  11      215.05      220.71      8.06 o 
   5   0  11       58.98       53.34      4.96 o 
   6   0  11        8.44        0.28      3.65 o 
   7   0  11      223.96      228.90      9.95 o 
  -6   1  11        0.63        1.63      3.49 o 
  -5   1  11        2.89        1.01      3.37 o 
  -4   1  11      246.06      249.49      9.42 o 
  -3   1  11        9.14       10.29      3.06 o 
  -2   1  11       80.75       88.11      4.88 o 
  -1   1  11      381.05      429.65      9.79 o 
   0   1  11       14.27       16.68      2.22 o 
   1   1  11        4.22        6.54      2.60 o 
   2   1  11        3.66        2.33      2.33 o 
   3   1  11       42.28       41.77      4.06 o 
   4   1  11        5.84        8.05      3.15 o 
   5   1  11       33.88       32.71      4.04 o 
   6   1  11       78.43       96.55      6.57 o 
   7   1  11       16.29       15.22      4.62 o 
  -5   2  11        0.53        3.38      3.20 o 
  -4   2  11       40.24       46.54      5.07 o 
  -3   2  11       22.56       17.73      3.59 o 
  -2   2  11      130.55      147.96      6.73 o 
  -1   2  11        8.64        5.75      2.49 o 
   0   2  11        3.09        2.40      1.93 o 
   1   2  11       19.08       17.68      2.81 o 
   2   2  11       23.95       18.65      2.99 o 
   3   2  11       86.11       78.98      5.04 o 
   4   2  11        5.10        2.86      2.75 o 
   5   2  11      208.71      190.92      8.40 o 
   6   2  11      178.58      169.56      8.62 o 
   7   2  11        0.01        0.92      3.37 o 
  -5   3  11        0.06        0.27      3.50 o 
  -4   3  11        3.29        1.50      3.29 o 
  -3   3  11       17.52       19.11      3.72 o 
  -2   3  11       60.10       64.88      4.77 o 
  -1   3  11      118.52      131.72      6.23 o 
   0   3  11       24.53       30.48      6.10 o 
   1   3  11        4.10        1.14      2.60 o 
   2   3  11      101.89      102.64      5.65 o 
   3   3  11       29.08       34.43      3.70 o 
   4   3  11      375.39      395.09     10.47 o 
   5   3  11       25.70       26.23      3.85 o 
   6   3  11       12.92        7.65      4.37 o 
   7   3  11       45.51       54.87      5.60 o 
  -4   4  11        0.29        3.83      3.09 o 
  -3   4  11        4.22        1.95      3.27 o 
  -2   4  11        0.02        0.27      2.51 o 
  -1   4  11        3.77        6.63      3.01 o 
   0   4  11        0.03        0.98      1.83 o 
   1   4  11      124.23      139.25      6.35 o 
   2   4  11        1.83        7.02      3.00 o 
   3   4  11       45.89       55.03      4.61 o 
   4   4  11        4.41        2.16      3.25 o 
   5   4  11        1.00        4.77      2.97 o 
   6   4  11        4.27        3.48      3.84 o 
   7   4  11        0.34        1.87      3.42 o 
  -4   5  11        5.12        4.92      3.47 o 
  -3   5  11        2.20        0.78      3.30 o 
  -2   5  11        1.33        0.24      3.01 o 
  -1   5  11       48.33       45.88      4.41 o 
   0   5  11        2.59        0.91      2.18 o 
   1   5  11       21.64       26.20      3.98 o 
   2   5  11        0.29        0.47      3.31 o 
   3   5  11      348.00      360.03     10.61 o 
   4   5  11       42.52       41.81      4.59 o 
   5   5  11       35.14       27.80      4.89 o 
   6   5  11        6.31        2.41      3.74 o 
   7   5  11       36.63       38.45      5.24 o 
  -3   6  11        0.64        3.36      3.04 o 
  -2   6  11       14.75       14.27      3.51 o 
  -1   6  11        7.62        5.95      3.33 o 
   0   6  11        2.11        5.00      2.33 o 
   1   6  11       76.19       80.59      6.24 o 
   2   6  11      195.60      220.08      8.94 o 
   3   6  11      193.10      199.46      8.92 o 
   4   6  11        0.32        3.62      3.71 o 
   5   6  11       18.08       13.19      4.40 o 
   6   6  11       45.37       41.10      5.57 o 
  -2   7  11        0.14        2.09      2.65 o 
  -1   7  11        1.69        5.20      3.20 o 
   0   7  11       18.16       14.38      2.96 o 
   1   7  11        1.88        4.76      3.17 o 
   2   7  11        0.03        1.65      3.80 o 
   3   7  11        0.01        2.86      3.33 o 
   4   7  11        9.87        9.75      4.26 o 
   5   7  11       69.04       77.18      6.38 o 
   6   7  11        5.84        1.29      4.09 o 
   0   8  11        9.44        8.47      2.38 o 
   1   8  11       42.71       38.29      5.65 o 
   2   8  11        8.24        8.14      3.69 o 
   3   8  11        8.72        6.06      3.74 o 
   4   8  11        0.00        2.17      3.41 o 
   5   8  11       12.91       16.54      3.88 o 
  -2  -8  12        8.57        3.76      5.00 o 
  -1  -8  12        0.62        2.71      4.01 o 
  -4  -7  12       21.97       22.80      5.54 o 
  -3  -7  12        9.76       13.34      4.36 o 
  -2  -7  12       17.42       14.78      4.57 o 
  -1  -7  12       16.36       13.68      4.27 o 
   0  -7  12       23.96       23.67      3.18 o 
   1  -7  12        0.12        2.84      3.90 o 
   2  -7  12        4.47        2.57      4.22 o 
  -5  -6  12        0.01        0.00      3.96 o 
  -4  -6  12        1.16        3.11      4.15 o 
  -3  -6  12       84.26       93.09      6.61 o 
  -2  -6  12       20.50       25.81      4.68 o 
  -1  -6  12      118.33      140.48      8.56 o 
   0  -6  12       21.23       25.66      3.27 o 
   1  -6  12        4.53        5.28      4.07 o 
   2  -6  12        8.11        6.32      3.92 o 
   3  -6  12       14.99       21.01      4.36 o 
  -5  -5  12       11.79       12.65      4.13 o 
  -4  -5  12        7.03        3.54      4.33 o 
  -3  -5  12       35.50       30.59      4.32 o 
  -2  -5  12       10.80        3.26      3.69 o 
  -1  -5  12       85.55       84.13      6.07 o 
   0  -5  12       31.80       28.86      5.57 o 
   1  -5  12       12.42       15.01      4.05 o 
   2  -5  12       88.86       89.23      6.50 o 
   3  -5  12        2.69        5.56      3.75 o 
   4  -5  12        6.96        1.55      4.47 o 
  -6  -4  12       45.82       49.48      6.15 o 
  -5  -4  12       13.14        8.29      4.69 o 
  -4  -4  12        0.89        1.66      4.19 o 
  -3  -4  12       35.39       36.48      4.96 o 
  -2  -4  12      281.76      323.09     10.11 o 
  -1  -4  12       15.82       15.26      4.18 o 
   0  -4  12     1682.69     1800.58     47.54 o 
   1  -4  12       33.15       38.94      4.54 o 
   2  -4  12       51.40       60.17      5.08 o 
   3  -4  12       15.13       16.79      3.93 o 
   4  -4  12        6.96       11.19      5.07 o 
   5  -4  12        7.03        7.90      4.02 o 
  -6  -3  12       16.11        4.58      4.52 o 
  -5  -3  12        1.41        3.79      3.79 o 
  -4  -3  12        3.27       10.30      3.06 o 
  -3  -3  12       26.21       28.62      4.26 o 
  -2  -3  12       18.77       22.83      3.65 o 
  -1  -3  12       88.00       85.90      5.54 o 
   0  -3  12      500.82      521.61      9.31 o 
   1  -3  12        0.19        2.21      2.47 o 
   2  -3  12      252.30      255.35      9.05 o 
   3  -3  12      269.01      287.93      9.73 o 
   4  -3  12       80.30       96.63      6.29 o 
   5  -3  12        2.68        1.22      3.42 o 
   6  -3  12        1.89        7.04      3.65 o 
  -6  -2  12        7.80        6.60      4.58 o 
  -5  -2  12       19.76       16.18      4.46 o 
  -4  -2  12        1.41        3.33      3.08 o 
  -3  -2  12       11.58       11.93      3.73 o 
  -2  -2  12       42.52       39.04      4.01 o 
  -1  -2  12       43.49       46.68      4.05 o 
   0  -2  12       92.85      105.58      4.18 o 
   1  -2  12        4.72        8.63      3.06 o 
   2  -2  12      972.58      954.97     15.66 o 
   3  -2  12       17.03       12.70      3.49 o 
   4  -2  12       68.36       66.17      5.28 o 
   5  -2  12        4.79        1.99      3.85 o 
   6  -2  12       49.04       51.30      5.56 o 
  -6  -1  12        1.72        0.89      3.50 o 
  -5  -1  12       18.64       20.24      4.49 o 
  -4  -1  12       54.76       53.65      5.28 o 
  -3  -1  12       21.28       26.68      3.92 o 
  -2  -1  12       46.31       39.45      4.23 o 
  -1  -1  12       29.54       25.61      3.75 o 
   0  -1  12       57.66       42.04      4.35 o 
   1  -1  12       80.48       78.34      5.36 o 
   2  -1  12      368.76      353.66      9.65 o 
   3  -1  12      227.25      233.13      8.55 o 
   4  -1  12        1.19        2.91      3.09 o 
   5  -1  12        9.41       12.80      3.88 o 
   6  -1  12       28.17       25.27      4.71 o 
  -6   0  12        1.09        3.52      3.52 o 
  -5   0  12        3.27        0.28      3.29 o 
  -4   0  12        5.15        1.47      3.37 o 
  -3   0  12      155.49      143.17      6.95 o 
  -2   0  12       84.25       75.32      5.27 o 
  -1   0  12       15.37       22.45      3.42 o 
   0   0  12      239.77      233.98      6.52 o 
   1   0  12       40.15       41.59      4.10 o 
   2   0  12       13.53       10.18      3.03 o 
   3   0  12        3.26       10.69      2.89 o 
   4   0  12        0.12        5.60      2.63 o 
   5   0  12        1.67        2.89      3.43 o 
   6   0  12        6.72        4.67      3.79 o 
   7   0  12       20.64       12.86      4.34 o 
  -5   1  12        0.87        4.18      2.85 o 
  -4   1  12       85.35       82.13      6.24 o 
  -3   1  12       43.74       37.81      4.85 o 
  -2   1  12        6.41        2.30      2.81 o 
  -1   1  12      110.08       92.38      5.61 o 
   0   1  12       68.30       64.63      3.11 o 
   1   1  12      101.97       88.22      5.08 o 
   2   1  12      232.81      224.98      7.56 o 
   3   1  12       44.72       47.25      4.02 o 
   4   1  12       66.20       58.54      5.54 o 
   5   1  12       66.71       52.25      5.13 o 
   6   1  12        3.85        3.20      3.85 o 
   7   1  12        0.07        1.90      3.52 o 
  -5   2  12        2.33        3.40      3.22 o 
  -4   2  12        8.20        6.21      3.44 o 
  -3   2  12       17.99       19.92      3.96 o 
  -2   2  12        5.30        6.05      2.92 o 
  -1   2  12        1.28        0.59      2.43 o 
   0   2  12        1.70        3.45      1.75 o 
   1   2  12       30.53       35.22      3.79 o 
   2   2  12      112.16      122.79      5.85 o 
   3   2  12        4.08        5.20      2.90 o 
   4   2  12      267.79      273.52      9.17 o 
   5   2  12       28.55       36.09      4.88 o 
   6   2  12        6.52       13.19      4.34 o 
   7   2  12       61.98       59.15      6.24 o 
  -5   3  12        1.07        3.65      3.65 o 
  -4   3  12        7.89        8.51      2.53 o 
  -3   3  12        3.17        1.69      3.06 o 
  -2   3  12        1.99        3.03      3.03 o 
  -1   3  12       61.99       44.62      4.33 o 
   0   3  12       15.56       10.51      2.12 o 
   1   3  12        0.03        0.41      2.69 o 
   2   3  12      201.12      218.75      7.70 o 
   3   3  12       15.03       19.43      3.54 o 
   4   3  12        4.01        0.26      3.42 o 
   5   3  12       76.42       71.91      5.85 o 
   6   3  12        0.06        2.06      3.11 o 
   7   3  12        1.24        0.30      3.87 o 
  -4   4  12        0.27        0.00      2.89 o 
  -3   4  12        3.01        5.22      2.90 o 
  -2   4  12        1.34        5.50      3.04 o 
  -1   4  12        1.23        0.92      2.64 o 
   0   4  12        4.10        8.10      2.90 o 
   1   4  12       25.76       27.18      3.99 o 
   2   4  12      718.00      748.20     14.68 o 
   3   4  12        0.05        5.52      2.94 o 
   4   4  12      275.89      288.16     10.94 o 
   5   4  12      156.72      156.87      8.45 o 
   6   4  12       10.16       12.38      3.84 o 
   7   4  12       88.87       89.63      7.30 o 
  -3   5  12        1.93        6.39      3.38 o 
  -2   5  12        1.85        1.77      3.24 o 
  -1   5  12       57.87       67.38      5.60 o 
   0   5  12       14.04        7.54      2.79 o 
   1   5  12      178.72      192.87      8.31 o 
   2   5  12       90.92      108.61      6.77 o 
   3   5  12       96.45       89.24      6.50 o 
   4   5  12       10.36       17.15      4.02 o 
   5   5  12       33.29       32.54      4.88 o 
   6   5  12       97.15      128.37      7.49 o 
   7   5  12        2.71        0.64      3.97 o 
  -2   6  12        0.61        3.16      3.16 o 
  -1   6  12       22.52       24.59      4.35 o 
   0   6  12       33.42       40.60      3.40 o 
   1   6  12        3.20        1.81      3.70 o 
   2   6  12        1.36        7.71      3.83 o 
   3   6  12       84.96       91.64      7.18 o 
   4   6  12       18.42       24.25      4.74 o 
   5   6  12       24.86       23.06      4.80 o 
   6   6  12       10.95       20.62      3.70 o 
  -1   7  12        0.65        6.58      2.82 o 
   0   7  12       15.79       22.44      5.74 o 
   1   7  12        8.19       11.48      3.80 o 
   2   7  12       16.42       18.13      4.55 o 
   3   7  12       28.69       30.82      4.86 o 
   4   7  12       17.09       17.32      4.31 o 
   5   7  12       26.74       25.78      4.80 o 
   1   8  12        5.99        0.85      3.98 o 
   2   8  12       28.98       39.42      5.00 o 
   3   8  12       13.96        7.95      4.12 o 
   4   8  12       12.54       20.11      4.48 o 
  -3  -7  13       41.43       35.41      5.68 o 
  -2  -7  13        8.51       14.14      4.58 o 
  -1  -7  13        0.02        0.67      4.01 o 
   0  -7  13        1.86        4.78      6.03 o 
   1  -7  13       23.18       16.19      4.21 o 
  -4  -6  13        1.96        1.00      3.64 o 
  -3  -6  13       26.17       30.55      5.34 o 
  -2  -6  13        8.28       17.00      4.08 o 
  -1  -6  13      112.23      112.34      7.58 o 
   0  -6  13      112.88      111.60      5.32 o 
   1  -6  13       30.59       28.47      5.04 o 
   2  -6  13        0.35        1.56      3.34 o 
   3  -6  13       18.74       26.87      4.58 o 
  -5  -5  13       17.45       22.54      4.64 o 
  -4  -5  13        0.02        1.27      3.57 o 
  -3  -5  13        0.03        3.77      3.77 o 
  -2  -5  13        3.97        0.86      3.94 o 
  -1  -5  13        1.85        1.12      3.82 o 
   0  -5  13       44.11       46.07      3.89 o 
   1  -5  13       20.66       20.45      4.34 o 
   2  -5  13      101.33      110.06      7.20 o 
   3  -5  13       48.73       47.51      5.74 o 
   4  -5  13       25.90       23.01      4.83 o 
  -5  -4  13        0.27        2.80      3.85 o 
  -4  -4  13       72.54       81.68      6.67 o 
  -3  -4  13       38.11       42.84      5.48 o 
  -2  -4  13       19.41       19.23      4.95 o 
  -1  -4  13       37.87       32.61      4.94 o 
   0  -4  13       25.91       17.77      3.55 o 
   1  -4  13      146.13      154.41      7.46 o 
   2  -4  13       14.12        8.62      4.02 o 
   3  -4  13        5.23        4.58      3.99 o 
   4  -4  13        1.21        1.21      3.33 o 
  -5  -3  13        8.31        9.00      4.16 o 
  -4  -3  13        7.49        7.08      3.81 o 
  -3  -3  13       15.34       12.51      3.79 o 
  -2  -3  13        1.09        1.28      3.20 o 
  -1  -3  13       58.57       68.86      5.36 o 
   0  -3  13        4.23        5.74      3.36 o 
   1  -3  13       86.84       89.04      5.62 o 
   2  -3  13       35.37       41.86      4.80 o 
   3  -3  13       36.19       32.39      5.18 o 
   4  -3  13       30.41       29.11      4.88 o 
   5  -3  13       86.81       81.85      6.79 o 
  -5  -2  13        0.00        0.30      4.18 o 
  -4  -2  13        2.94        4.63      3.90 o 
  -3  -2  13       87.44       99.41      6.41 o 
  -2  -2  13       27.26       34.35      4.11 o 
  -1  -2  13      212.65      225.61      8.50 o 
   0  -2  13       79.51       77.13      3.86 o 
   1  -2  13       12.79        4.51      3.81 o 
   2  -2  13      145.49      156.84      7.21 o 
   3  -2  13       10.20       13.41      3.44 o 
   4  -2  13        6.44        4.08      3.61 o 
   5  -2  13        8.71       10.14      3.92 o 
   6  -2  13        1.67        2.89      4.16 o 
  -5  -1  13       40.85       35.11      4.92 o 
  -4  -1  13       11.40        2.94      4.17 o 
  -3  -1  13       21.84       22.30      4.31 o 
  -2  -1  13       59.73       53.67      4.87 o 
  -1  -1  13       70.37       68.22      5.06 o 
   0  -1  13      711.07      751.70     10.01 o 
   1  -1  13      286.58      266.60      8.95 o 
   2  -1  13       94.15       86.21      5.87 o 
   3  -1  13      624.98      634.11     13.61 o 
   4  -1  13        0.09        0.79      2.71 o 
   5  -1  13       10.24       18.95      3.79 o 
   6  -1  13       71.95       74.70      6.64 o 
  -5   0  13        0.78        1.89      3.73 o 
  -4   0  13       20.36       22.18      4.34 o 
  -3   0  13        1.48        2.87      3.15 o 
  -2   0  13       30.24       35.81      4.08 o 
  -1   0  13      110.26      119.16      6.23 o 
   0   0  13        0.84        1.57      4.20 o 
   1   0  13       21.85       32.74      3.76 o 
   2   0  13       71.34       77.71      5.33 o 
   3   0  13        8.00       12.13      3.01 o 
   4   0  13       37.82       31.17      3.80 o 
   5   0  13       53.03       51.59      5.41 o 
   6   0  13       93.77       93.03      6.93 o 
  -5   1  13        0.89        0.81      2.80 o 
  -4   1  13        0.42        6.35      3.25 o 
  -3   1  13       68.58       73.77      5.89 o 
  -2   1  13        9.84        7.00      3.23 o 
  -1   1  13        4.62        7.10      3.23 o 
   0   1  13       45.69       40.62      4.72 o 
   1   1  13      328.47      309.06      9.29 o 
   2   1  13       57.04       56.07      4.64 o 
   3   1  13      260.95      282.12      9.18 o 
   4   1  13       63.97       68.00      5.41 o 
   5   1  13       25.95       24.62      4.42 o 
   6   1  13       72.37       73.65      6.51 o 
   7   1  13       18.82       15.77      4.47 o 
  -5   2  13        9.98        4.47      3.51 o 
  -4   2  13        0.94        3.06      2.86 o 
  -3   2  13        1.22        0.97      2.96 o 
  -2   2  13        6.28        6.95      3.01 o 
  -1   2  13        4.35        0.21      3.10 o 
   0   2  13        6.72        7.76      2.09 o 
   1   2  13        0.52        0.66      2.62 o 
   2   2  13       27.63       25.03      3.89 o 
   3   2  13      106.24       96.26      6.03 o 
   4   2  13       17.89        8.16      3.90 o 
   5   2  13      222.59      197.83      8.93 o 
   6   2  13        0.03        4.30      3.64 o 
   7   2  13        3.92        1.30      3.73 o 
  -4   3  13        0.93        0.00      3.14 o 
  -3   3  13       10.12        8.73      3.85 o 
  -2   3  13        7.33        8.40      3.37 o 
  -1   3  13       44.55       47.33      4.15 o 
   0   3  13       23.21       25.86      5.08 o 
   1   3  13        1.22        2.25      2.79 o 
   2   3  13        2.40        4.15      3.14 o 
   3   3  13      311.73      318.24     10.51 o 
   4   3  13        0.04        0.00      3.69 o 
   5   3  13       45.11       46.25      5.28 o 
   6   3  13       14.93       14.48      4.47 o 
   7   3  13        8.54       17.48      4.20 o 
  -3   4  13       15.00       10.46      3.42 o 
  -2   4  13        0.09        2.00      2.74 o 
  -1   4  13       10.96       15.29      3.49 o 
   0   4  13       10.18       16.31      5.11 o 
   1   4  13        6.88        6.69      2.71 o 
   2   4  13       28.59       36.23      4.70 o 
   3   4  13       82.88       72.61      5.73 o 
   4   4  13       24.26       14.69      4.37 o 
   5   4  13       15.42       14.92      3.91 o 
   6   4  13       50.70       48.77      5.47 o 
  -3   5  13        0.23        2.80      2.80 o 
  -2   5  13        0.94        1.28      3.20 o 
  -1   5  13        0.32        3.40      3.40 o 
   0   5  13        4.41        6.95      2.17 o 
   1   5  13       16.03       13.50      4.19 o 
   2   5  13        4.70        2.60      3.77 o 
   3   5  13       32.97       31.14      4.56 o 
   4   5  13        0.62        1.73      3.25 o 
   5   5  13       63.67       53.49      5.78 o 
   6   5  13        0.08        3.77      3.77 o 
  -2   6  13        1.07        5.21      2.58 o 
  -1   6  13        2.17        3.16      3.83 o 
   0   6  13        1.81        3.53      2.54 o 
   1   6  13       85.27       89.24      6.55 o 
   2   6  13      101.15       78.64      6.71 o 
   3   6  13       28.02       40.12      5.16 o 
   4   6  13        0.02        0.60      3.60 o 
   5   6  13        5.61        4.98      3.95 o 
   6   6  13        2.02        4.85      3.40 o 
   0   7  13        3.47        0.39      2.53 o 
   1   7  13       37.70       34.80      5.36 o 
   2   7  13        2.50        2.91      3.72 o 
   3   7  13        1.21        0.29      3.89 o 
   4   7  13        5.92        7.11      4.13 o 
   5   7  13        0.04        4.15      3.41 o 
  -2  -7  14       23.16       24.38      5.18 o 
  -1  -7  14       23.78       14.00      5.00 o 
   0  -7  14       16.09       20.73      5.18 o 
  -3  -6  14        0.74        8.11      3.96 o 
  -2  -6  14       17.08       25.19      4.58 o 
  -1  -6  14       13.00       12.67      4.33 o 
   0  -6  14       60.12       57.96      4.55 o 
   1  -6  14      113.93       95.73      7.21 o 
   2  -6  14      116.29      120.04      8.14 o 
  -4  -5  14       14.91       14.75      4.31 o 
  -3  -5  14        0.78        0.64      3.62 o 
  -2  -5  14       48.45       45.46      5.67 o 
  -1  -5  14       22.95       21.60      4.94 o 
   0  -5  14       37.60       52.84     13.47 o 
   1  -5  14       43.56       33.76      5.22 o 
   2  -5  14        1.63        4.26      3.45 o 
   3  -5  14       40.45       36.40      5.77 o 
  -5  -4  14        0.13       10.34      3.92 o 
  -4  -4  14        1.51        2.18      3.85 o 
  -3  -4  14       33.31       49.87      5.57 o 
  -2  -4  14      312.59      312.19     11.31 o 
  -1  -4  14       32.96       31.76      5.13 o 
   0  -4  14       36.44       41.26      3.50 o 
   1  -4  14       58.97       62.71      5.39 o 
   2  -4  14        6.09        5.42      3.31 o 
   3  -4  14       90.36       93.35      6.63 o 
   4  -4  14        0.54        0.62      3.30 o 
  -5  -3  14        7.18        9.39      3.98 o 
  -4  -3  14        2.31        2.72      3.56 o 
  -3  -3  14       51.82       61.45      5.64 o 
  -2  -3  14        1.67        3.80      3.80 o 
  -1  -3  14       78.84       69.64      6.22 o 
   0  -3  14      131.42      137.15      5.42 o 
   1  -3  14       17.22       11.72      3.52 o 
   2  -3  14        9.28        5.87      3.73 o 
   3  -3  14       17.44       18.55      4.42 o 
   4  -3  14        3.19        3.31      3.67 o 
   5  -3  14        0.50        4.03      4.03 o 
  -5  -2  14        3.64        5.18      3.94 o 
  -4  -2  14        3.98        2.93      3.81 o 
  -3  -2  14        0.54        1.64      3.57 o 
  -2  -2  14       49.69       53.26      5.46 o 
  -1  -2  14       19.50       13.35      4.37 o 
   0  -2  14        3.96        1.37      2.54 o 
   1  -2  14      115.06      118.11      6.37 o 
   2  -2  14       33.37       42.53      4.97 o 
   3  -2  14      104.88       87.77      6.25 o 
   4  -2  14       37.78       33.30      4.84 o 
   5  -2  14       22.62       31.86      4.81 o 
  -5  -1  14        1.93        3.84      4.19 o 
  -4  -1  14       95.85       98.79      6.71 o 
  -3  -1  14        0.31        1.88      3.11 o 
  -2  -1  14       80.48       84.75      6.17 o 
  -1  -1  14        6.07       10.70      3.79 o 
   0  -1  14       12.66       13.99      5.13 o 
   1  -1  14      913.82      935.89     16.83 o 
   2  -1  14       35.07       44.29      4.71 o 
   3  -1  14       36.60       37.13      4.67 o 
   4  -1  14       21.83       23.36      4.38 o 
   5  -1  14       16.80       14.08      4.27 o 
   6  -1  14        0.76        4.16      4.16 o 
  -5   0  14       14.36       17.04      3.64 o 
  -4   0  14        0.13        3.70      3.70 o 
  -3   0  14        2.07        4.86      3.49 o 
  -2   0  14       10.64        5.84      3.63 o 
  -1   0  14       42.25       35.49      4.47 o 
   0   0  14       83.36       87.12      4.80 o 
   1   0  14       88.08       98.01      6.04 o 
   2   0  14       68.23       63.22      4.96 o 
   3   0  14       82.98       85.74      5.65 o 
   4   0  14        6.13        0.81      3.53 o 
   5   0  14       22.08       18.18      4.45 o 
   6   0  14      100.54      104.64      7.50 o 
  -4   1  14       32.24       28.13      5.11 o 
  -3   1  14        4.17        4.32      3.45 o 
  -2   1  14        2.54        4.14      2.91 o 
  -1   1  14        5.29        0.95      3.64 o 
   0   1  14        4.06        7.97      3.67 o 
   1   1  14       29.57       30.76      4.04 o 
   2   1  14      161.58      172.79      7.37 o 
   3   1  14        0.77        1.49      3.16 o 
   4   1  14        6.54        6.49      3.69 o 
   5   1  14        9.40       19.75      4.14 o 
   6   1  14       25.98       32.62      4.80 o 
  -4   2  14        7.70       10.99      3.34 o 
  -3   2  14        0.78        2.29      3.10 o 
  -2   2  14       41.98       42.67      4.56 o 
  -1   2  14        7.11        7.90      3.36 o 
   0   2  14        1.56        1.58      3.05 o 
   1   2  14       27.01       19.47      4.10 o 
   2   2  14        6.08        6.98      3.37 o 
   3   2  14       10.01       13.15      3.48 o 
   4   2  14      169.18      150.05      8.25 o 
   5   2  14      133.07      132.15      8.18 o 
   6   2  14       49.70       57.70      5.68 o 
  -4   3  14        5.14        0.52      3.81 o 
  -3   3  14       15.58       12.38      3.47 o 
  -2   3  14        6.06        1.01      3.49 o 
  -1   3  14        7.74        6.18      3.58 o 
   0   3  14       74.85       74.63      5.34 o 
   1   3  14        1.63        2.42      2.82 o 
   2   3  14       37.24       36.83      4.62 o 
   3   3  14      366.28      349.48     11.35 o 
   4   3  14       38.45       43.88      4.92 o 
   5   3  14        0.90        2.40      3.75 o 
   6   3  14       15.51       19.45      4.12 o 
  -3   4  14        1.88        1.56      3.17 o 
  -2   4  14       22.76       23.01      4.00 o 
  -1   4  14        0.05        2.56      2.93 o 
   0   4  14       11.17       11.96      2.63 o 
   1   4  14       25.05       15.81      4.33 o 
   2   4  14       37.11       31.25      4.67 o 
   3   4  14        1.35        3.81      3.14 o 
   4   4  14        0.29        0.00      3.75 o 
   5   4  14       13.30       16.14      3.48 o 
   6   4  14       24.85       29.88      5.08 o 
  -2   5  14       18.28       15.22      3.45 o 
  -1   5  14       12.42       15.29      3.65 o 
   0   5  14        7.24        5.54      2.57 o 
   1   5  14       38.91       34.30      4.75 o 
   2   5  14       51.94       58.31      5.52 o 
   3   5  14        0.02        0.28      3.72 o 
   4   5  14       33.92       36.15      4.57 o 
   5   5  14       40.45       42.37      5.86 o 
   6   5  14       38.66       41.21      5.78 o 
  -1   6  14        0.16        0.00      3.41 o 
   0   6  14       41.84       42.47      3.60 o 
   1   6  14        3.63        0.55      3.53 o 
   2   6  14        1.48        3.55      3.55 o 
   3   6  14       29.65       24.21      4.68 o 
   4   6  14       15.73       17.76      4.41 o 
   5   6  14       14.47       13.02      4.25 o 
   1   7  14       23.73       15.12      4.73 o 
   2   7  14        8.48        5.01      3.96 o 
   3   7  14        1.97        3.03      3.75 o 
  -2  -6  15       17.79       12.43      4.54 o 
  -1  -6  15       28.30       26.65      5.30 o 
   0  -6  15       92.77       76.84      7.74 o 
   1  -6  15       77.60       66.40      7.05 o 
  -3  -5  15        1.94        4.71      3.63 o 
  -2  -5  15       15.86       12.15      5.40 o 
  -1  -5  15       45.39       42.96      5.96 o 
   0  -5  15        6.72        6.65      5.79 o 
   1  -5  15       79.55       85.41      6.55 o 
   2  -5  15        2.54        0.62      4.09 o 
  -4  -4  15        0.07        2.63      4.16 o 
  -3  -4  15        0.62        5.12      3.91 o 
  -2  -4  15        0.84        0.94      4.55 o 
  -1  -4  15       68.79       66.61      6.45 o 
   0  -4  15        0.06        4.68      4.31 o 
   1  -4  15       85.90       92.63      7.10 o 
   2  -4  15       13.58       13.78      4.12 o 
   3  -4  15       12.64       11.74      4.37 o 
  -4  -3  15        0.00        5.05      3.77 o 
  -3  -3  15       10.74       16.24      4.04 o 
  -2  -3  15        2.81        4.30      4.30 o 
  -1  -3  15      119.66      124.92      7.49 o 
   0  -3  15        1.59        4.43      2.85 o 
   1  -3  15        4.59        1.39      3.62 o 
   2  -3  15       53.59       53.03      5.76 o 
   3  -3  15        8.83        8.87      4.04 o 
   4  -3  15        3.62        1.24      3.69 o 
  -4  -2  15        2.64        2.74      3.70 o 
  -3  -2  15       35.71       52.46      5.64 o 
  -2  -2  15        5.89        9.91      3.09 o 
  -1  -2  15       17.29       17.78      4.54 o 
   0  -2  15       45.39       52.92      3.61 o 
   1  -2  15       10.04       10.07      3.68 o 
   2  -2  15      152.52      130.10      7.43 o 
   3  -2  15       17.32       14.11      4.40 o 
   4  -2  15       32.50       34.80      4.71 o 
   5  -2  15        0.23        1.29      3.80 o 
  -4  -1  15       69.62       78.70      6.85 o 
  -3  -1  15        0.62        3.41      3.84 o 
  -2  -1  15        0.00        1.63      4.03 o 
  -1  -1  15       47.51       51.00      5.54 o 
   0  -1  15       17.54       21.55      4.19 o 
   1  -1  15      352.70      342.98     10.99 o 
   2  -1  15       23.81       13.76      4.35 o 
   3  -1  15      108.76      121.24      6.92 o 
   4  -1  15      113.61      108.94      7.46 o 
   5  -1  15       50.29       43.53      5.89 o 
  -4   0  15       38.05       43.26      5.14 o 
  -3   0  15       27.17       31.77      4.69 o 
  -2   0  15       19.35       25.10      4.84 o 
  -1   0  15      255.10      268.29      9.95 o 
   0   0  15       20.84       27.70      4.31 o 
   1   0  15       47.10       39.22      4.87 o 
   2   0  15       92.47       87.71      6.52 o 
   3   0  15        0.07        3.99      3.47 o 
   4   0  15        0.00        2.29      3.30 o 
   5   0  15        0.01        3.85      3.85 o 
  -4   1  15        3.20        1.36      3.95 o 
  -3   1  15       22.74       24.69      4.39 o 
  -2   1  15        5.94        4.91      3.64 o 
  -1   1  15       17.58       15.16      4.02 o 
   0   1  15       27.91       37.86      3.49 o 
   1   1  15        5.38       10.44      3.22 o 
   2   1  15        0.38        2.29      3.29 o 
   3   1  15        2.35        0.29      3.36 o 
   4   1  15        3.98        1.45      3.45 o 
   5   1  15       15.65       25.24      4.12 o 
   6   1  15        6.62        6.83      3.44 o 
  -3   2  15        0.80        2.11      3.23 o 
  -2   2  15       11.63       12.78      3.94 o 
  -1   2  15        6.08        6.14      3.24 o 
   0   2  15       42.76       50.21      3.47 o 
   1   2  15       20.84       24.52      4.52 o 
   2   2  15        9.86       11.87      3.57 o 
   3   2  15       16.90       15.67      4.16 o 
   4   2  15       41.69       26.76      4.76 o 
   5   2  15       14.01       15.43      4.50 o 
   6   2  15        1.12        0.99      3.94 o 
  -3   3  15        0.39        2.11      3.27 o 
  -2   3  15        0.44        1.57      2.96 o 
  -1   3  15        0.03        0.51      3.11 o 
   0   3  15        6.43        5.06      2.72 o 
   1   3  15       83.41       93.11      6.28 o 
   2   3  15        2.59        1.87      3.68 o 
   3   3  15       12.76       12.15      4.93 o 
   4   3  15       36.68       45.26      5.36 o 
   5   3  15        0.16        0.61      4.15 o 
   6   3  15       15.74       16.97      4.65 o 
  -2   4  15        0.37        1.34      3.29 o 
  -1   4  15        6.53        4.01      3.36 o 
   0   4  15        0.44        1.12      3.48 o 
   1   4  15        0.01        3.30      3.30 o 
   2   4  15       86.10       89.03      6.56 o 
   3   4  15        0.30        2.56      3.79 o 
   4   4  15        4.74        7.46      3.46 o 
   5   4  15        0.00        1.27      3.47 o 
  -1   5  15        0.09        2.98      2.96 o 
   0   5  15        1.10        2.48      2.34 o 
   1   5  15        5.86        7.26      3.44 o 
   2   5  15        0.06        0.85      3.59 o 
   3   5  15       47.69       53.45      5.51 o 
   4   5  15       23.92       21.70      4.96 o 
   5   5  15        0.69        6.37      4.36 o 
   0   6  15       18.23       18.72      3.03 o 
   1   6  15        0.62        8.90      3.30 o 
   2   6  15       11.97        2.63      3.77 o 
   3   6  15        3.21        6.03      3.99 o 
   4   6  15        9.48        0.62      4.17 o 
  -2  -5  16       31.41       32.88      5.51 o 
  -1  -5  16       31.78       46.82      5.14 o 
   0  -5  16      167.17      164.16      6.42 o 
   1  -5  16       29.76       27.05      5.05 o 
  -3  -4  16       34.58       34.57      5.66 o 
  -2  -4  16        0.90        2.63      3.72 o 
  -1  -4  16       12.82       17.92      4.47 o 
   0  -4  16       23.06       24.19      7.04 o 
   1  -4  16       66.02       63.98      6.41 o 
   2  -4  16       52.55       55.02      5.59 o 
   3  -4  16      104.72      100.25      7.24 o 
  -4  -3  16        7.85        7.22      4.07 o 
  -3  -3  16       33.35       40.36      5.42 o 
  -2  -3  16       32.55       33.92      5.61 o 
  -1  -3  16       27.19       21.69      5.44 o 
   0  -3  16       45.66       38.63      3.89 o 
   1  -3  16        1.29        1.78      3.77 o 
   2  -3  16       25.54       31.32      4.92 o 
   3  -3  16        9.25       11.05      3.99 o 
  -4  -2  16        0.96        0.00      4.19 o 
  -3  -2  16        5.96       13.71      4.42 o 
  -2  -2  16        0.33        4.15      4.15 o 
  -1  -2  16       28.84       26.68      5.22 o 
   0  -2  16        4.34        4.69      3.05 o 
   1  -2  16        6.73        9.36      3.83 o 
   2  -2  16        6.44       10.30      3.43 o 
   3  -2  16        1.77        3.46      3.46 o 
   4  -2  16        6.48        5.60      4.11 o 
  -4  -1  16        0.35        7.64      4.04 o 
  -3  -1  16       19.28       21.65      4.65 o 
  -2  -1  16       21.62       18.14      5.02 o 
  -1  -1  16      106.08      114.63      7.42 o 
   0  -1  16       69.68       66.52      5.25 o 
   1  -1  16        2.17        3.29      3.38 o 
   2  -1  16       55.13       49.94      5.60 o 
   3  -1  16       41.33       39.68      4.88 o 
   4  -1  16        9.33        8.79      4.20 o 
   5  -1  16       17.03       13.41      4.61 o 
  -4   0  16        6.85        5.64      3.98 o 
  -3   0  16        3.31        2.26      3.81 o 
  -2   0  16       23.81       13.55      4.76 o 
  -1   0  16       43.57       41.32      5.21 o 
   0   0  16      218.41      222.09      8.58 o 
   1   0  16       33.13       39.21      4.81 o 
   2   0  16        7.60       10.88      3.38 o 
   3   0  16        2.62        1.71      3.59 o 
   4   0  16        0.00        0.30      3.53 o 
   5   0  16        2.13        2.85      3.41 o 
  -3   1  16        4.19        8.51      3.75 o 
  -2   1  16       23.18       20.17      4.33 o 
  -1   1  16        4.75        4.56      3.47 o 
   0   1  16        1.24        1.90      2.60 o 
   1   1  16       30.51       24.52      4.64 o 
   2   1  16       51.48       48.94      5.25 o 
   3   1  16       44.51       52.42      5.54 o 
   4   1  16       17.36       19.49      4.41 o 
   5   1  16        2.06        0.63      4.23 o 
  -3   2  16        0.05        3.66      3.66 o 
  -2   2  16        7.20       10.36      3.54 o 
  -1   2  16        4.62        3.80      3.46 o 
   0   2  16       19.72       14.29      2.97 o 
   1   2  16        7.16        0.28      3.96 o 
   2   2  16       32.90       32.83      4.94 o 
   3   2  16        0.29        0.28      3.67 o 
   4   2  16        0.11        0.61      3.39 o 
   5   2  16       28.23       21.97      4.30 o 
  -2   3  16        2.38        3.81      2.85 o 
  -1   3  16        0.43        5.20      2.94 o 
   0   3  16        0.02        1.15      2.23 o 
   1   3  16        0.08        3.54      3.54 o 
   2   3  16      209.08      220.44      9.45 o 
   3   3  16       50.46       61.12      5.56 o 
   4   3  16       90.85      101.75      7.07 o 
   5   3  16       67.66       73.06      6.26 o 
  -1   4  16       48.95       61.01      5.40 o 
   0   4  16        0.00        0.54      2.54 o 
   1   4  16       13.94       24.82      4.35 o 
   2   4  16       43.53       52.83      5.91 o 
   3   4  16        0.34        3.87      3.87 o 
   4   4  16       16.63       27.71      4.40 o 
   5   4  16        0.60        0.00      3.59 o 
   0   5  16        0.05        2.21      2.21 o 
   1   5  16        8.82       11.53      3.49 o 
   2   5  16        0.15        1.46      3.88 o 
   3   5  16        3.49        2.70      3.50 o 
   4   5  16        1.22        2.18      3.75 o 
  -2  -4  17       18.57       20.80      5.23 o 
  -1  -4  17       24.01       19.65      5.07 o 
   0  -4  17       18.68       19.98      4.40 o 
   1  -4  17        9.38       15.04      3.82 o 
  -3  -3  17       45.10       41.18      5.66 o 
  -2  -3  17        7.36        8.15      2.41 o 
  -1  -3  17       12.55       14.12      4.61 o 
   0  -3  17       81.54       88.37     10.51 o 
   1  -3  17        1.03        2.18      3.69 o 
   2  -3  17        1.16        4.64      3.52 o 
   3  -3  17       20.32       21.76      4.41 o 
  -3  -2  17        6.57        1.31      4.98 o 
  -2  -2  17       26.87       23.50      4.93 o 
  -1  -2  17       37.65       30.05      5.22 o 
   0  -2  17       72.52       72.59      4.61 o 
   1  -2  17       26.07       32.31      4.58 o 
   2  -2  17       38.57       46.88      5.31 o 
   3  -2  17        4.96        5.53      3.30 o 
  -3  -1  17        0.35        0.63      4.00 o 
  -2  -1  17        2.29        7.39      4.07 o 
  -1  -1  17       11.78       11.13      4.32 o 
   0  -1  17        0.75        2.85      3.11 o 
   1  -1  17       17.88       25.90      4.61 o 
   2  -1  17        0.58        1.17      3.33 o 
   3  -1  17        6.27        7.52      4.18 o 
   4  -1  17        6.17        3.13      3.70 o 
  -3   0  17       43.43       46.79      5.43 o 
  -2   0  17        0.02        4.32      4.32 o 
  -1   0  17        7.96        0.58      4.03 o 
   0   0  17      143.97      136.78      6.55 o 
   1   0  17        0.60        3.14      3.26 o 
   2   0  17       60.89       52.10      5.83 o 
   3   0  17       69.34       79.08      6.17 o 
   4   0  17       21.93       22.87      4.11 o 
  -2   1  17        3.87        6.23      3.76 o 
  -1   1  17        1.63        1.97      3.80 o 
   0   1  17       27.03       29.98      3.38 o 
   1   1  17        2.88        1.70      3.79 o 
   2   1  17        4.81        6.62      3.50 o 
   3   1  17        1.41        2.40      3.68 o 
   4   1  17       13.26       15.21      3.97 o 
  -2   2  17        1.60        4.18      3.47 o 
  -1   2  17        2.23        2.20      0.67 o 
   0   2  17       10.59       11.33      3.11 o 
   1   2  17       16.63       13.34      3.87 o 
   2   2  17       30.13       22.53      5.07 o 
   3   2  17       15.24       15.79      4.18 o 
   4   2  17        8.07        5.60      4.40 o 
  -1   3  17        2.42        3.96      3.48 o 
   0   3  17        6.50        4.63      2.98 o 
   1   3  17       22.76       27.60      4.57 o 
   2   3  17       37.69       48.21      5.83 o 
   3   3  17      100.09       86.86      6.51 o 
   4   3  17       25.86       22.78      4.66 o 
   0   4  17        9.61        6.35      2.62 o 
   1   4  17        1.20        0.88      4.02 o 
   2   4  17       12.55       15.42      3.82 o 
   3   4  17        1.44        2.74      3.68 o 
   4   4  17        0.01        1.89      4.05 o 
  -1  -3  18        0.78        4.63      3.58 o 
   0  -3  18       24.95       32.59      3.63 o 
   1  -3  18       35.09       35.75      5.16 o 
  -2  -2  18        1.23        0.65      3.75 o 
  -1  -2  18       32.91       23.85      5.15 o 
   0  -2  18        1.90        3.47      3.08 o 
   1  -2  18        6.29       11.83      3.92 o 
   2  -2  18       30.60       27.66      5.36 o 
  -2  -1  18        4.80        5.40      3.95 o 
  -1  -1  18        7.40        8.46      4.46 o 
   0  -1  18        0.13        2.63      2.55 o 
   1  -1  18       21.51       19.48      4.63 o 
   2  -1  18        2.34        1.83      3.80 o 
   3  -1  18        1.89        0.62      3.61 o 
  -2   0  18       55.00       56.68      5.66 o 
  -1   0  18       13.27        5.64      4.51 o 
   0   0  18       22.33       24.77      6.68 o 
   1   0  18        0.09        5.38      3.26 o 
   2   0  18        2.34        1.80      3.88 o 
   3   0  18       44.53       45.36      5.64 o 
  -1   1  18       26.79       37.12      5.13 o 
   0   1  18        2.33        3.92      4.85 o 
   1   1  18        7.43        0.57      4.13 o 
   2   1  18        7.20        8.36      3.63 o 
   3   1  18       12.42       15.03      3.99 o 
  -1   2  18        7.45        7.83      3.52 o 
   0   2  18        0.56        0.88      2.64 o 
   1   2  18       13.11       19.46      4.02 o 
   2   2  18       14.86        8.39      4.49 o 
   3   2  18       69.83       65.36      6.13 o 
   0   3  18        6.75        4.11      5.54 o 
   1   3  18        0.39        2.07      3.41 o 
   2   3  18        4.55        3.02      3.80 o 
   3   3  18       20.07       19.97      4.58 o 
   0  -1  19       15.88       16.49      3.33 o 
   1  -1  19        3.92        5.62      3.51 o 
   0   0  19        0.34        1.39      3.84 o 
   1   0  19        0.04        3.05      3.77 o 
   1   1  19        6.96        6.96      4.04 o 
                                                 
